# Supplementary material for: Love is in the hair: arginine methylation of human hair proteins as novel cardiovascular biomarkers
Source: Amino Acids. 2021 Jun 28;54(4):591–600. doi: 10.1007/s00726-021-03024-5 (PMC9117359; doi:10.1007/s00726-021-03024-5)
Supplement: Supplementary file 3 — Supplementary file3 (XLSX 10932 KB) [file 726_2021_3024_MOESM3_ESM.xlsx]

## Sheet: Proteome
Protein IDs	Majority protein IDs	Peptide counts (all)	Peptide counts (razor+unique)	Peptide counts (unique)	Protein names	Gene names	Fasta headers	Number of proteins	Peptides	Razor + unique peptides	Unique peptides	Sequence coverage [%]	Unique + razor sequence coverage [%]	Unique sequence coverage [%]	Mol. weight [kDa]	Sequence length	Sequence lengths	Q-value	Score	Intensity	MS/MS count	Only identified by site	Reverse	Potential contaminant	id	Peptide IDs	Peptide is razor	Mod. peptide IDs	Evidence IDs	MS/MS IDs	Best MS/MS	Dimethyl (KR) site IDs	Methyl (KR) site IDs	Oxidation (M) site IDs	Dimethyl (KR) site positions	Methyl (KR) site positions	Oxidation (M) site positions	Taxonomy IDs
O75340;A0A024QZ42;H0Y9X3;A0A087WZ38	O75340;A0A024QZ42;H0Y9X3;A0A087WZ38	2;2;1;1	2;2;1;1	2;2;1;1	Programmed cell death protein 6	PDCD6	sp|O75340|PDCD6_HUMAN Programmed cell death protein 6 OS=Homo sapiens OX=9606 GN=PDCD6 PE=1 SV=1;tr|A0A024QZ42|A0A024QZ42_HUMAN HCG1985580, isoform CRA_c OS=Homo sapiens OX=9606 GN=PDCD6 PE=1 SV=1;tr|H0Y9X3|H0Y9X3_HUMAN Programmed cell death protein 6 (Fra	4	2	2	2	12.6	12.6	12.6	21.868	191	191;121;104;123	0	3.5859	157320000	11				0	162;2615	True;True	176;2884	11008;11009;11010;11011;11012;11013;11014;11015;11016;11017;11018;11019;11020;11021;11022;11023;11024;11025;11026;11027;339831;339832;339833;339834;339835;339836;339837;339838;339839;339840;339841;339842;339843;339844;339845;339846;339847;339848;339849;339850	13973;13974;13975;470966;470967;470968;470969;470970;470971;470972;470973	13973;470967							-1;-1;-1;-1
P25787;A0A024RA52;C9JCK5	P25787;A0A024RA52;C9JCK5	2;2;1	2;2;1	2;2;1	Proteasome subunit alpha type-2;Proteasome subunit alpha type	PSMA2	sp|P25787|PSA2_HUMAN Proteasome subunit alpha type-2 OS=Homo sapiens OX=9606 GN=PSMA2 PE=1 SV=2;tr|A0A024RA52|A0A024RA52_HUMAN Proteasome subunit alpha type OS=Homo sapiens OX=9606 GN=PSMA2 PE=1 SV=1;tr|C9JCK5|C9JCK5_HUMAN Proteasome subunit alpha type-2 O	3	2	2	2	12.4	12.4	12.4	25.898	234	234;234;164	0	10.687	172470000	9				1	3937;4903	True;True	4369;5439	488485;488486;488487;488488;572017;572018;572019;572020;572021;572022;572023;572024;572025;572026;572027;572028;572029;572030;572031;572032;572033;572034;572035;572036;572037;572038;572039	669196;770608;770609;770610;770611;770612;770613;770614;770615	669196;770615							-1;-1;-1
G8JLL2;A0A0G2JK02;A0A0G2JIU6;A0A0G2JHB6;A0A0G2JKR3;A0A140T9Y1;A0A0G2JLL3;A0A0G2JLA3;A0A0G2JH76;A0A024RCQ8;A0A140T8X7;Q9UMR5;A0A0G2JLK6;A2ABN7;A0A0G2JK07;A0A0G2JID8	G8JLL2;A0A0G2JK02;A0A0G2JIU6;A0A0G2JHB6;A0A0G2JKR3;A0A140T9Y1;A0A0G2JLL3;A0A0G2JLA3;A0A0G2JH76;A0A024RCQ8;A0A140T8X7;Q9UMR5;A0A0G2JLK6	3;3;3;3;3;3;3;3;3;3;3;3;2;1;1;1	3;3;3;3;3;3;3;3;3;3;3;3;2;1;1;1	3;3;3;3;3;3;3;3;3;3;3;3;2;1;1;1	Lysosomal thioesterase PPT2	PPT2;hCG_1999928	tr|G8JLL2|G8JLL2_HUMAN Lysosomal thioesterase PPT2 (Fragment) OS=Homo sapiens OX=9606 GN=PPT2 PE=1 SV=1;tr|A0A0G2JK02|A0A0G2JK02_HUMAN Lysosomal thioesterase PPT2 (Fragment) OS=Homo sapiens OX=9606 GN=PPT2 PE=1 SV=1;tr|A0A0G2JIU6|A0A0G2JIU6_HUMAN Lysosomal	16	3	3	3	17.2	17.2	17.2	20.398	180	180;180;180;200;236;242;301;301;302;302;308;302;132;158;158;158	0	9.1202	513470000	31				2	776;1024;4763	True;True;True	862;1134;5291	84825;84826;84827;84828;84829;84830;84831;84832;84833;84834;84835;84836;84837;84838;84839;84840;84841;84842;84843;101070;101071;101072;101073;101074;101075;101076;101077;101078;101079;101080;101081;101082;101083;101084;101085;101086;101087;101088;101089;101090;101091;101092;101093;101094;101095;101096;101097;101098;101099;101100;101101;101102;101103;101104;101105;101106;101107;101108;101109;10111…	117463;117464;117465;117466;117467;117468;117469;117470;117471;117472;117473;117474;117475;137018;137019;137020;137021;137022;137023;137024;137025;137026;137027;137028;137029;137030;137031;137032;137033;137034;137035;137036;137037;760097	117467;137028;760097							-1;-1;-1;-1;-1;-1;-1;-1;-1;-1;-1;-1;-1;-1;-1;-1
Q16881;F8W809;A0A087WSY9;A0A182DWI3;A0A087WSW9;E9PIR7;E2QRB9;E9PKD3;A0A0B4J225;E9PIZ5;E9PLT3;E9PKI4;A0A182DWF3;D3YTF8;E9PRI8;A0A182DWF2;E9PQI3;Q9NNW7;E7EWK1;A0A096LPD9;A0A096LPK7	Q16881;F8W809;A0A087WSY9;A0A182DWI3;A0A087WSW9;E9PIR7;E2QRB9	19;19;19;19;19;19;18;9;4;3;2;2;1;1;1;1;1;1;1;1;1	19;19;19;19;19;19;18;9;4;3;2;2;1;1;1;1;1;1;1;1;1	19;19;19;19;19;19;18;9;4;3;2;2;1;1;1;1;1;1;1;1;1	Thioredoxin reductase 1, cytoplasmic	TXNRD1	sp|Q16881|TRXR1_HUMAN Thioredoxin reductase 1, cytoplasmic OS=Homo sapiens OX=9606 GN=TXNRD1 PE=1 SV=3;tr|F8W809|F8W809_HUMAN Thioredoxin-disulfide reductase OS=Homo sapiens OX=9606 GN=TXNRD1 PE=1 SV=1;tr|A0A087WSY9|A0A087WSY9_HUMAN Thioredoxin reductase 1	21	19	19	19	35.6	35.6	35.6	70.905	649	649;498;648;568;548;482;460;175;103;139;70;72;523;501;44;494;53;524;338;306;463	0	108.81	8023500000	286				3	1198;1199;1335;1747;1754;1769;2512;2767;2818;3394;4389;4397;4401;4569;4698;4709;4734;4757;4889	True;True;True;True;True;True;True;True;True;True;True;True;True;True;True;True;True;True;True	1335;1336;1480;1481;1913;1921;1936;2771;2772;3056;3132;3775;4874;4882;4886;5075;5076;5219;5232;5260;5284;5425	142414;142415;142416;142417;142418;142419;142420;142421;142422;142423;142424;142425;142426;142427;142428;142429;142430;142431;142432;142433;142434;142435;142436;142437;142438;142439;142440;142441;142442;142443;142444;142445;142446;142447;142448;142449;142450;142451;142452;142453;142454;142455;142456;142457;142458;142459;142460;142461;142462;142463;142464;142465;142466;142467;142468;142469;142470;…	191574;191575;191576;191577;191578;191579;191580;191581;191582;191583;191584;191585;191586;191587;191588;191589;191590;191591;191592;191593;191594;191595;191596;191597;191598;191599;191600;191601;191602;191603;191604;191605;191606;191607;191608;191609;191610;191611;191612;191613;191614;191615;191616;191617;191618;191619;191620;191621;191622;191623;191624;191625;191626;191627;191628;191629;191630;…	191575;191612;198048;251950;252226;252817;437699;492232;503870;563452;727985;728922;729002;745231;756060;756760;757611;759957;770102			0			189	-1;-1;-1;-1;-1;-1;-1;-1;-1;-1;-1;-1;-1;-1;-1;-1;-1;-1;-1;-1;-1
P30519;I3L159;I3L1F5;A0A087WT44	P30519;I3L159;I3L1F5;A0A087WT44	1;1;1;1	1;1;1;1	1;1;1;1	Heme oxygenase 2	HMOX2	sp|P30519|HMOX2_HUMAN Heme oxygenase 2 OS=Homo sapiens OX=9606 GN=HMOX2 PE=1 SV=2;tr|I3L159|I3L159_HUMAN Heme oxygenase (biliverdin-producing) (Fragment) OS=Homo sapiens OX=9606 GN=HMOX2 PE=1 SV=1;tr|I3L1F5|I3L1F5_HUMAN Heme oxygenase (biliverdin-producing	4	1	1	1	6	6	6	36.032	316	316;229;238;370	0.0066225	3.236	67312000	3				4	1766	TRUE	1933	188749;188750;188751;188752	252646;252647;252648	252647							-1;-1;-1;-1
P15374;A0A087WTB8;Q5TBK7	P15374;A0A087WTB8;Q5TBK7	2;2;2	2;2;2	2;2;2	Ubiquitin carboxyl-terminal hydrolase isozyme L3;Ubiquitin carboxyl-terminal hydrolase	UCHL3	sp|P15374|UCHL3_HUMAN Ubiquitin carboxyl-terminal hydrolase isozyme L3 OS=Homo sapiens OX=9606 GN=UCHL3 PE=1 SV=1;tr|A0A087WTB8|A0A087WTB8_HUMAN Ubiquitin carboxyl-terminal hydrolase OS=Homo sapiens OX=9606 GN=UCHL3 PE=1 SV=1;tr|Q5TBK7|Q5TBK7_HUMAN Ubiquit	3	2	2	2	7.8	7.8	7.8	26.182	230	230;194;228	0.0078616	2.8301	55068000	3				5	1220;4885	True;True	1361;5421	143265;143266;571472	192587;192588;770043	192587;770043							-1;-1;-1
Q9UKL3;A0A087WTW5;A0A096LP21	Q9UKL3;A0A087WTW5;A0A096LP21	2;2;1	2;2;1	2;2;1	CASP8-associated protein 2	CASP8AP2	sp|Q9UKL3|C8AP2_HUMAN CASP8-associated protein 2 OS=Homo sapiens OX=9606 GN=CASP8AP2 PE=1 SV=1;tr|A0A087WTW5|A0A087WTW5_HUMAN CASP8-associated protein 2 (Fragment) OS=Homo sapiens OX=9606 GN=CASP8AP2 PE=1 SV=2;tr|A0A096LP21|A0A096LP21_HUMAN CASP8-associate	3	2	2	2	1.2	1.2	1.2	222.66	1982	1982;1964;361	0.003413	3.3885	0	1				6	1656;2314	True;True	1820;2558	182407;300513;300514;300515	244772;414607;414608;414609	244772;414607		0;1	1		1128;1129	1127	-1;-1;-1
Q99417;A0A087WV05	Q99417;A0A087WV05	1;1	1;1	1;1	C-Myc-binding protein	MYCBP	sp|Q99417|MYCBP_HUMAN c-Myc-binding protein OS=Homo sapiens OX=9606 GN=MYCBP PE=1 SV=3;tr|A0A087WV05|A0A087WV05_HUMAN Uncharacterized protein OS=Homo sapiens OX=9606 PE=3 SV=1	2	1	1	1	9.7	9.7	9.7	11.967	103	103;110	1	-2	0	0	+			7	4805	TRUE	5339;5340	567361;567362;567363	764431;764432;764433	764433		2;3			84;85		-1;-1
P27635;H7C123;H7C2C5;F8W7C6;A0A087WV22;X1WI28;Q96L21	P27635;H7C123;H7C2C5;F8W7C6;A0A087WV22;X1WI28	3;3;3;3;3;3;1	3;3;3;3;3;3;1	3;3;3;3;3;3;1	60S ribosomal protein L10	RPL10	sp|P27635|RL10_HUMAN 60S ribosomal protein L10 OS=Homo sapiens OX=9606 GN=RPL10 PE=1 SV=4;tr|H7C123|H7C123_HUMAN 60S ribosomal protein L10 (Fragment) OS=Homo sapiens OX=9606 GN=RPL10 PE=1 SV=1;tr|H7C2C5|H7C2C5_HUMAN 60S ribosomal protein L10 (Fragment) OS=	7	3	3	3	9.3	9.3	9.3	24.604	214	214;91;131;163;178;200;214	0	5.4584	110870000	14				8	870;871;4455	True;True;True	963;964;4944	93659;93660;93661;93662;93663;93664;93665;93666;93667;93668;93669;93670;93671;93672;93673;538216;538217;538218	129055;129056;129057;129058;129059;129060;129061;129062;129063;129064;129065;129066;732286;732287	129059;129066;732286							-1;-1;-1;-1;-1;-1;-1
Q00610;A0A087WVQ6;J3KS13;P53675;A0A087WX41;J3KSQ2;J3QL20;J3KRF5;K7EJJ5	Q00610;A0A087WVQ6	23;23;6;5;5;3;2;1;1	23;23;6;5;5;3;2;1;1	23;23;6;5;5;3;2;1;1	Clathrin heavy chain 1;Clathrin heavy chain	CLTC	sp|Q00610|CLH1_HUMAN Clathrin heavy chain 1 OS=Homo sapiens OX=9606 GN=CLTC PE=1 SV=5;tr|A0A087WVQ6|A0A087WVQ6_HUMAN Clathrin heavy chain OS=Homo sapiens OX=9606 GN=CLTC PE=1 SV=1	9	23	23	23	18.2	18.2	18.2	191.61	1675	1675;1679;612;1640;1260;122;97;131;222	0	95.644	3032300000	189				9	123;168;215;298;430;866;1140;1588;1930;1993;2203;2374;2486;2570;3000;3028;3556;4342;4451;4564;4651;4764;4850	True;True;True;True;True;True;True;True;True;True;True;True;True;True;True;True;True;True;True;True;True;True;True	133;182;239;332;473;958;1271;1744;2121;2185;2437;2623;2741;2835;3350;3382;3946;4827;4940;5067;5168;5292;5386	6887;6888;11106;11107;16069;16070;16071;16072;16073;16074;16075;16076;16077;16078;16079;16080;16081;16082;16083;16084;16085;16086;16087;16088;16089;16090;16091;16092;16093;16094;19279;19280;19281;19282;19283;19284;19285;39713;39714;39715;39716;39717;39718;39719;39720;39721;39722;39723;39724;39725;39726;39727;39728;39729;39730;39731;39732;39733;39734;39735;39736;93381;93382;93383;93384;93385;93386…	8510;14064;19252;19253;19254;19255;19256;19257;19258;19259;19260;19261;19262;19263;19264;19265;19266;19267;19268;19269;19270;19271;19272;19273;19274;19275;19276;22496;22497;22498;22499;22500;22501;22502;52340;52341;52342;52343;52344;52345;52346;52347;128826;128827;128828;128829;183141;183142;183143;183144;183145;242917;279934;279935;285686;285687;285688;285689;285690;285691;285692;285693;285694;2…	8510;14064;19253;22500;52341;128827;183145;242917;279934;285695;346620;422991;431262;461410;514653;515529;604597;726887;732123;744812;750879;760098;768213							-1;-1;-1;-1;-1;-1;-1;-1;-1
A0A087WWJ3;A8MUN0	A0A087WWJ3;A8MUN0	3;2	2;1	1;0		KRTAP5-4	tr|A0A087WWJ3|A0A087WWJ3_HUMAN Keratin-associated protein 5-4 OS=Homo sapiens OX=9606 GN=KRTAP5-4 PE=4 SV=1;tr|A8MUN0|A8MUN0_HUMAN Keratin-associated protein 5-4 OS=Homo sapiens OX=9606 GN=KRTAP5-4 PE=4 SV=1	2	3	2	1	22.8	9.1	4.6	19.674	219	219;228	0	4.7397	5671900000	77				10	1353;1357;3258	False;True;True	1499;1503;3631	148323;148324;148325;148326;148327;148328;148329;148330;148331;148332;148333;148334;148335;148336;148337;148338;148339;148340;148341;148342;148343;148344;148345;148346;148347;148348;148349;148350;148351;148352;148423;148424;148425;148426;390469;390470;390471;390472;390473;390474;390475;390476;390477;390478;390479;390480;390481;390482;390483;390484;390485;390486;390487;390488;390489;390490;390491;…	198637;198638;198639;198640;198641;198642;198643;198644;198645;198646;198647;198648;198649;198650;198651;198652;198653;198654;198655;198656;198657;198658;198659;198660;198661;198662;198663;198664;198665;198666;198667;198668;198669;198670;198671;198672;198673;198674;198675;198676;198677;198678;198679;198680;198681;198682;198683;198684;198685;198686;198687;198688;198689;198690;198691;198692;198693;…	198702;198840;542251							-1;-1
A0A087WX21	A0A087WX21	15	1	1		KRTAP4-7	tr|A0A087WX21|A0A087WX21_HUMAN Keratin-associated protein 4-7 OS=Homo sapiens OX=9606 GN=KRTAP4-7 PE=1 SV=1	1	15	1	1	92.1	17.9	17.9	15.004	140	140	0	73.138	401490000	8				11	443;3188;3216;3222;3254;3255;3260;3267;3269;3307;3312;4249;4252;4658;4659	False;False;False;False;False;True;False;False;False;False;False;False;False;False;False	486;3553;3584;3590;3625;3626;3627;3628;3633;3640;3642;3681;3687;4716;4719;5176;5177	41151;41152;41153;41154;41155;41156;41157;41158;41159;41160;41161;41162;41163;41164;41165;41166;41167;41168;41169;41170;41171;41172;41173;41174;41175;41176;41177;41178;41179;41180;41181;41182;41183;41184;41185;41186;41187;41188;41189;41190;41191;41192;41193;41194;41195;41196;41197;41198;41199;41200;41201;41202;41203;41204;41205;41206;41207;41208;41209;41210;41211;41212;41213;41214;41215;41216;412…	54197;54198;54199;54200;54201;54202;54203;54204;54205;54206;54207;54208;54209;54210;54211;54212;54213;54214;54215;54216;54217;54218;54219;54220;54221;54222;54223;54224;54225;54226;54227;54228;54229;54230;54231;54232;54233;54234;54235;54236;54237;54238;54239;54240;54241;54242;54243;54244;54245;54246;54247;54248;54249;54250;54251;54252;54253;54254;54255;54256;54257;54258;54259;54260;54261;54262;542…
;551536;551537;551538;551539;551540;551541;551542;551543;551544;551545;551546;551547;551548;551549;551550;551551;551552;551553;551554;551555;551556;551557;551558;551559;551560;551561;551562;551563;551564;551565;551566;551567;551568;551569;551570;551571;551572;551573;551574;551575;551576;551577;551578;551579;551580;551581;551582;551583;551584;551585;551586;551587;551588;551589;551590;551591;551592…	54228;535060;537722;537937;542048;542079;542518;544070;544101;549380;551053;712916;712979;751266;751292			2			91	-1
A0A087WY89	A0A087WY89	10	1	1		KRTAP4-1	tr|A0A087WY89|A0A087WY89_HUMAN Keratin-associated protein 4-1 OS=Homo sapiens OX=9606 GN=KRTAP4-1 PE=1 SV=1	1	10	1	1	89	15	15	13.242	127	127	0	5.9958	979780000	5				12	3189;3191;3192;3242;3259;3278;3279;3280;3284;4583	False;False;False;False;False;False;False;True;False;False	3554;3557;3558;3611;3632;3651;3652;3653;3654;3658;5091	384795;384796;384797;384798;384799;384800;384801;384802;384803;384804;384805;384806;384807;384808;384809;384810;384811;384812;384813;384814;384815;384816;384817;384818;384819;384820;384821;384822;384823;384824;384825;384826;384827;384828;384829;384830;384831;384832;384833;384834;384835;384836;384837;384838;384839;384840;384841;384842;384843;384844;384845;384846;384847;384848;384849;384850;384851;…	535376;535377;535378;535379;535380;535381;535382;535383;535384;535385;535386;535387;535388;535389;535390;535391;535392;535393;535394;535395;535396;535397;535398;535399;535400;535401;535402;535403;535404;535405;535406;535407;535408;535409;535410;535411;535412;535413;535414;535415;535416;535417;535418;535419;535420;535421;535422;535423;535424;535425;535426;535427;535428;535429;535430;535431;535432;…	535423;535628;535841;540929;542281;544767;545063;545069;545698;745648							-1
O43399;A0A087WZ51;A0A087WYR3	O43399;A0A087WZ51;A0A087WYR3	1;1;1	1;1;1	1;1;1	Tumor protein D54	TPD52L2	sp|O43399|TPD54_HUMAN Tumor protein D54 OS=Homo sapiens OX=9606 GN=TPD52L2 PE=1 SV=2;tr|A0A087WZ51|A0A087WZ51_HUMAN Tumor protein D54 OS=Homo sapiens OX=9606 GN=TPD52L2 PE=1 SV=1;tr|A0A087WYR3|A0A087WYR3_HUMAN Tumor protein D54 OS=Homo sapiens OX=9606 GN=T	3	1	1	1	4.4	4.4	4.4	22.237	206	206;152;222	0.0090909	2.6371	13200000	2				13	4387	TRUE	4872	533868;533869;533870	727938;727939	727939							-1;-1;-1
A0A087WZD6	A0A087WZD6	2	1	1		KRTAP10-12	tr|A0A087WZD6|A0A087WZD6_HUMAN Keratin-associated protein 10-12 OS=Homo sapiens OX=9606 GN=KRTAP10-12 PE=4 SV=1	1	2	1	1	12.8	12.8	12.8	9.6105	94	94	0	6.1969	50639000	9				14	3296;3298	False;True	3670;3672	394319;394320;394321;394322;394323;394324;394325;394326;394327;394328;394329;394330;394331;394332;394333;394334;394335;394336;394337;394338;394339;394340;394341;394342;394343;394344;394345;394346;394347;394348;394349;394350;394351;394352;394353;394354;394355;394356;394357;394358;394359;394360;394361;394362;394363;394364;394365;394366;394367;394368;394369;394370;394371;394372;394373;394374;394375;…	546691;546692;546693;546694;546695;546696;546697;546698;546699;546700;546701;546702;546703;546704;546705;546706;546707;546708;546709;546710;546711;546712;546713;546714;546715;546716;546717;546718;546719;546720;546721;546722;546723;546724;546725;546726;546727;546728;546729;546730;546731;546732;546733;546734;546735;546736;546737;546738;546739;546740;546741;546742;546743;546744;546745;546746;546747;…	547609;548163							-1
Q9H582;A0A087WZL9	Q9H582;A0A087WZL9	1;1	1;1	1;1	Zinc finger protein 644	ZNF644	sp|Q9H582|ZN644_HUMAN Zinc finger protein 644 OS=Homo sapiens OX=9606 GN=ZNF644 PE=1 SV=2;tr|A0A087WZL9|A0A087WZL9_HUMAN Zinc finger protein 644 OS=Homo sapiens OX=9606 GN=ZNF644 PE=1 SV=1	2	1	1	1	0.6	0.6	0.6	149.56	1327	1327;650	1	-2	0	0	+			15	3407	TRUE	3789	409311	566916	566916			3			478	-1;-1
O00584;D6REQ6;D6RHI9;A0A087WZM2;H0YAE9	O00584;D6REQ6;D6RHI9;A0A087WZM2;H0YAE9	2;2;2;2;1	2;2;2;2;1	2;2;2;2;1	Ribonuclease T2	RNASET2	sp|O00584|RNT2_HUMAN Ribonuclease T2 OS=Homo sapiens OX=9606 GN=RNASET2 PE=1 SV=2;tr|D6REQ6|D6REQ6_HUMAN Ribonuclease T2 OS=Homo sapiens OX=9606 GN=RNASET2 PE=1 SV=1;tr|D6RHI9|D6RHI9_HUMAN Ribonuclease T2 (Fragment) OS=Homo sapiens OX=9606 GN=RNASET2 PE=1	5	2	2	2	6.6	6.6	6.6	29.48	256	256;218;253;306;185	0	3.7471	232100000	6				16	923;4739	True;True	1024;5265	95913;95914;95915;95916;95917;95918;95919;95920;95921;95922;95923;95924;95925;95926;95927;95928;95929;95930;562232;562233;562234;562235;562236;562237;562238;562239;562240;562241;562242	131546;131547;131548;131549;131550;757771	131549;757771							-1;-1;-1;-1;-1
P54920;Q9H115;M0R0I4;M0R0Y2;M0R2M1;A0A087WZQ7	P54920;Q9H115;M0R0I4;M0R0Y2;M0R2M1;A0A087WZQ7	1;1;1;1;1;1	1;1;1;1;1;1	1;1;1;1;1;1	Alpha-soluble NSF attachment protein;Beta-soluble NSF attachment protein	NAPA;NAPB	sp|P54920|SNAA_HUMAN Alpha-soluble NSF attachment protein OS=Homo sapiens OX=9606 GN=NAPA PE=1 SV=3;sp|Q9H115|SNAB_HUMAN Beta-soluble NSF attachment protein OS=Homo sapiens OX=9606 GN=NAPB PE=1 SV=2;tr|M0R0I4|M0R0I4_HUMAN Alpha-soluble NSF attachment prote	6	1	1	1	3.1	3.1	3.1	33.232	295	295;298;139;256;268;302	1	-2	0	0	+			17	4924	TRUE	5462	574737;574738	775057;775058	775057		4;5			203;208		-1;-1;-1;-1;-1;-1
Q9Y3A5;F8WE72;A0A087X020	Q9Y3A5;F8WE72;A0A087X020	2;2;2	2;2;2	2;2;2	Ribosome maturation protein SBDS	SBDS	sp|Q9Y3A5|SBDS_HUMAN Ribosome maturation protein SBDS OS=Homo sapiens OX=9606 GN=SBDS PE=1 SV=4;tr|F8WE72|F8WE72_HUMAN Ribosome maturation protein SBDS OS=Homo sapiens OX=9606 GN=SBDS PE=1 SV=1;tr|A0A087X020|A0A087X020_HUMAN Ribosome maturation protein SBD	3	2	2	2	7.2	7.2	7.2	28.763	250	250;86;250	0	5.0722	29742000	3				18	2684;3737	True;True	2961;4151	345429;345430;345431;459998	478100;478101;630052	478101;630052							-1;-1;-1
Q14533;A0A087X106	Q14533;A0A087X106	89;89	2;2	2;2	Keratin, type II cuticular Hb1	KRT81	sp|Q14533|KRT81_HUMAN Keratin, type II cuticular Hb1 OS=Homo sapiens OX=9606 GN=KRT81 PE=1 SV=3;tr|A0A087X106|A0A087X106_HUMAN Keratin, type II cuticular Hb1 OS=Homo sapiens OX=9606 GN=KRT81 PE=1 SV=1	2	89	2	2	88.1	4.4	4.4	54.928	505	505;484	0	269.3	58802000000	737				19	87;124;125;126;158;196;313;314;352;353;354;385;386;445;446;447;455;466;467;483;618;619;704;705;706;753;754;781;782;805;1005;1095;1096;1101;1102;1103;1190;1191;1192;1373;1400;1439;1601;2031;2063;2102;2103;2133;2151;2152;2153;2194;2195;2196;2220;2244;2258;2259;2359;2360;2462;2463;2470;2583;2584;2660;2661;2662;2770;2821;3162;3373;3380;3381;3526;3542;3545;3569;3630;3631;3712;3713;3750;3751;3812;3884;…	False;False;False;False;False;False;False;False;False;False;False;False;False;False;False;False;False;False;False;False;False;False;False;False;False;False;False;False;False;False;False;False;False;False;False;False;False;False;False;False;False;False;False;False;False;False;False;False;False;False;False;False;False;False;False;False;False;False;False;False;False;False;False;False;False;False;Fal…	94;134;135;136;137;138;172;213;214;215;216;347;348;389;390;391;392;393;394;427;428;488;489;490;491;500;501;512;513;514;515;532;533;678;679;680;681;784;785;786;838;839;867;868;892;1115;1217;1218;1219;1220;1221;1226;1227;1228;1229;1230;1231;1325;1326;1327;1328;1329;1520;1547;1588;1757;2227;2228;2229;2265;2266;2267;2315;2316;2352;2353;2354;2372;2373;2374;2375;2376;2377;2378;2422;2423;2424;2425;2426;…	3967;3968;3969;3970;3971;3972;3973;3974;3975;3976;3977;3978;3979;3980;3981;3982;3983;3984;3985;3986;3987;3988;3989;3990;3991;3992;3993;3994;3995;3996;3997;3998;3999;4000;4001;4002;4003;4004;4005;4006;4007;4008;4009;4010;4011;4012;4013;4014;4015;4016;4017;4018;4019;4020;4021;4022;4023;4024;4025;4026;4027;4028;4029;4030;4031;4032;4033;4034;4035;4036;4037;4038;4039;4040;4041;4042;4043;4044;4045;4046…
22156;22157;22158;22159;22160;22161;22162;22163;22164;22165;22166;22167;22168;22169;22170;22171;22172;22173;22174;22175;22176;22177;22178;22179;22180;22181;22182;22183;22184;22185;22186;22187;22188;22189;22190;22191;22192;22193;22194;22195;22196;22197;22198;22199;22200;22201;22202;22203;22204;22205;22206;22207;22208;22209;22210;22211;22212;22213;22214;22215;22216;22217;22218;22219;22220;22221;222…
31288;31289;31290;31291;31292;31293;31294;31295;31296;31297;31298;31299;31300;31301;31302;31303;31304;31305;31306;31307;31308;31309;31310;31311;31312;31313;31314;31315;31316;31317;31318;31319;31320;31321;31322;31323;31324;31325;31326;31327;31328;31329;31330;31331;31332;31333;31334;31335;31336;31337;31338;31339;31340;31341;31342;31343;31344;31345;31346;31347;31348;31349;31350;31351;31352;31353;313…
42992;42993;42994;42995;42996;42997;42998;42999;43000;43001;43002;43003;43004;43005;43006;43007;43008;43009;43010;43011;43012;43013;43014;43015;43016;43017;43018;43019;43020;43021;43022;43023;43024;43025;43026;43027;43028;43029;43030;43031;43032;43033;43034;43035;43036;43037;43038;43039;43040;43041;43042;43043;43044;43045;43046;43047;43048;43049;43050;43051;43052;43053;43054;43055;43056;43057;430…
56952;56953;56954;56955;56956;56957;56958;56959;56960;56961;56962;56963;56964;56965;56966;56967;56968;56969;56970;56971;56972;56973;56974;56975;56976;56977;56978;56979;56980;56981;56982;56983;56984;56985;56986;56987;56988;56989;56990;56991;56992;56993;56994;56995;56996;56997;56998;56999;57000;57001;57002;57003;57004;57005;57006;57007;57008;57009;57010;57011;57012;57013;57014;57015;57016;57017;570…
80999;81000;81001;81002;81003;81004;81005;81006;81007;81008;81009;81010;81011;81012;81013;81014;81015;81016;81017;81018;81019;81020;81021;81022;81023;81024;81025;81026;81027;81028;81029;81030;81031;81032;81033;81034;81035;81036;81037;81038;81039;81040;81041;81042;81043;81044;81045;81046;81047;81048;81049;81050;81051;81052;81053;81054;81055;81056;81057;81058;81059;81060;81061;81062;81063;81064;810…
88519;88520;88521;88522;88523;88524;88525;88526;88527;88528;88529;88530;88531;88532;88533;88534;88535;88536;88537;88538;88539;88540;88541;88542;88543;88544;88545;88546;88547;88548;88549;88550;88551;88552;88553;88554;88555;88556;88557;88558;88559;88560;88561;88562;88563;88564;88565;88566;88567;88568;88569;88570;88571;88572;88573;88574;88575;88576;88577;88578;88579;88580;88581;88582;88583;88584;885…
124778;124779;124780;124781;124782;124783;124784;124785;124786;124787;124788;124789;124790;124791;124792;124793;124794;124795;124796;124797;124798;124799;124800;124801;124802;124803;124804;124805;124806;124807;124808;124809;124810;124811;124812;124813;124814;124815;124816;124817;124818;124819;124820;124821;124822;124823;124824;124825;124826;124827;124828;124829;124830;124831;124832;124833;124834;…
129669;129670;129671;129672;129673;129674;129675;129676;129677;129678;129679;129680;129681;129682;129683;129684;129685;129686;129687;129688;129689;129690;129691;129692;129693;129694;129695;129696;129697;129698;129699;129700;129701;129702;129703;129704;129705;129706;129707;129708;129709;129710;129711;129712;129713;129714;129715;129716;129717;129718;129719;129720;129721;129722;129723;129724;129725;…
134349;134350;134351;134352;134353;134354;134355;134356;134357;134358;134359;134360;134361;134362;134363;134364;134365;134366;134367;134368;134369;134370;134371;134372;134373;134374;134375;134376;134377;134378;134379;134380;134381;134382;134383;134384;134385;134386;134387;134388;134389;134390;134391;134392;134393;134394;134395;134396;134397;134398;134399;134400;134401;134402;134403;134404;134405;…
142258;142259;142260;142261;142262;142263;142264;142265;142266;142267;142268;142269;142270;142271;142272;142273;142274;142275;142276;142277;142278;142279;142280;142281;142282;142283;159245;159246;159247;159248;159249;159250;159251;159252;159253;159254;159255;159256;159257;159258;159259;159260;159261;159262;159263;159264;159265;159266;159267;159268;159269;159270;159271;159272;159273;159274;159275;…
163899;163900;163901;163902;163903;163904;163905;163906;163907;163908;163909;163910;163911;163912;163913;163914;163915;163916;163917;163918;163919;163920;163921;163922;163923;163924;163925;163926;163927;163928;163929;163930;163931;163932;163933;163934;163935;163936;163937;163938;163939;163940;163941;163942;163943;163944;163945;163946;163947;163948;163949;163950;163951;163952;163953;163954;163955;…
172020;172021;172022;172023;172024;172025;172026;172027;172028;172029;172030;172031;172032;172033;172034;172035;172036;172037;172038;172039;172040;172041;172042;172043;172044;172045;172046;172047;172048;172049;172050;172051;172052;172053;172054;172055;172056;172057;172058;172059;172060;172061;172062;172063;172064;172065;172066;172067;172068;172069;172070;172071;172072;172073;172074;172075;172076;…
224798;224799;224800;224801;224802;224803;224804;224805;224806;224807;224808;224809;224810;224811;224812;224813;224814;224815;224816;224817;224818;224819;224820;224821;224822;224823;224824;224825;224826;224827;224828;224829;224830;224831;224832;224833;224834;224835;224836;224837;224838;224839;224840;224841;224842;224843;224844;224845;224846;224847;224848;224849;224850;224851;224852;224853;224854;…
233368;233369;233370;233371;233372;233373;233374;233375;233376;233377;233378;233379;233380;233381;233382;233383;233384;233385;233386;233387;233388;233389;233390;233391;233392;233393;233394;233395;233396;233397;233398;233399;233400;233401;233402;233403;233404;233405;233406;233407;233408;233409;233410;233411;233412;233413;233414;233415;233416;233417;233418;233419;233420;233421;233422;233423;233424;…
238048;238049;238050;238051;238052;238053;238054;238055;238056;238057;238058;238059;238060;238061;238062;238063;238064;238065;238066;238067;238068;238069;238070;238071;238072;238073;238074;238075;238076;238077;238078;238079;238080;238081;238082;238083;238084;238085;238086;238087;238088;238089;238090;238091;238092;238093;238094;238095;238096;238097;238098;238099;238100;238101;238102;238103;238104;…
245773;245774;245775;245776;245777;245778;245779;245780;245781;245782;245783;245784;245785;245786;245787;245788;245789;245790;245791;245792;245793;245794;245795;245796;245797;245798;245799;245800;245801;245802;245803;245804;245805;245806;245807;245808;245809;245810;245811;245812;245813;245814;245815;245816;245817;245818;245819;245820;245821;245822;245823;245824;245825;245826;245827;245828;245829;…
250453;250454;250455;250456;250457;250458;250459;250460;250461;250462;250463;250464;250465;250466;250467;250468;250469;250470;250471;250472;250473;250474;250475;250476;250477;250478;250479;250480;250481;250482;250483;250484;250485;250486;250487;250488;250489;250490;250491;250492;250493;250494;250495;250496;250497;250498;250499;250500;250501;250502;250503;250504;250505;250506;250507;250508;250509;…
280597;280598;280599;280600;280601;280602;280603;280604;280605;280606;280607;280608;280609;280610;280611;280612;280613;280614;280615;280616;280617;280618;280619;280620;280621;280622;280623;280624;280625;280626;280627;280628;280629;280630;280631;280632;280633;280634;280635;280636;280637;280638;280639;280640;280641;280642;280643;280644;280645;280646;280647;280648;280649;280650;280651;280652;280653;…
285277;285278;285279;285280;285281;285282;285283;285284;285285;285286;285287;285288;285289;285290;285291;285292;285293;285294;285295;285296;285297;285298;285299;285300;285301;285302;285303;285304;285305;285306;285307;285308;285309;285310;285311;285312;285313;285314;285315;285316;285317;285318;285319;285320;285321;285322;285323;285324;285325;285326;285327;285328;285329;285330;285331;285332;285333;…
289957;289958;289959;289960;289961;289962;289963;289964;289965;289966;289967;289968;289969;289970;289971;289972;289973;289974;289975;289976;289977;289978;289979;289980;289981;289982;289983;289984;289985;289986;289987;289988;289989;289990;289991;289992;289993;289994;289995;289996;289997;289998;289999;290000;290001;290002;290003;290004;290005;290006;290007;290008;290009;290010;290011;290012;290013;…
304874;310539;310540;310541;310542;310543;310544;310545;310546;310547;310548;310549;310550;310551;310552;310553;310554;310555;310556;310557;310558;310559;310560;310561;310562;310563;310564;310565;310566;310567;310568;310569;310570;310571;310572;310573;310574;310575;310576;310577;310578;310579;310580;310581;310582;310583;310584;310585;310586;310587;310588;310589;310590;310591;310592;310593;310594;…
338345;338346;338347;338348;338349;338350;338351;338352;338353;338354;338355;338356;338357;338358;338359;338360;338361;338362;338363;338364;338365;338366;338367;338368;338369;338370;338371;338372;338373;338374;338375;338376;338377;338378;338379;338380;338381;338382;338383;338384;338385;338386;338387;338388;338389;338390;338391;338392;338393;338394;338395;338396;338397;338398;338399;338400;338401;…
436319;436320;436321;436322;436323;436324;436325;436326;436327;436328;436329;436330;436331;436332;436333;436334;436335;436336;436337;436338;436339;436340;436341;436342;436343;436344;436345;436346;436347;436348;436349;436350;436351;436352;436353;436354;436355;436356;436357;436358;436359;436360;436361;436362;436363;436364;436365;436366;436367;436368;436369;436370;436371;436372;436373;436374;436375;…
460428;460429;460430;460431;460432;460433;460434;460435;460436;460437;460438;460439;460440;460441;460442;460443;460444;460445;460446;460447;460448;460449;460450;460451;460452;460453;460454;460455;460456;460457;460458;460459;460460;460461;460462;460463;460464;460465;460466;460467;460468;460469;460470;460471;460472;460473;460474;460475;460476;460477;460478;460479;460480;460481;460482;460483;460484;…
509025;509026;509027;509028;509029;509030;509031;509032;509033;509034;509035;509036;509037;509038;509039;509040;509041;509042;509043;509044;509045;509046;509047;509048;509049;509050;509051;509052;509053;509054;509055;509056;509057;509058;509059;509060;509061;509062;509063;509064;509065;509066;509067;509068;509069;509070;509071;509072;509073;509074;509075;509076;509077;509078;509079;509080;509081;…
568369;568370;568371;568372;568373;568374;568375;568376;568377;568378;568379;568380;568381;568382;568383;568384;568385;568386;568387;568388;568389;568390;568391;568392;568393;568394;568395;568396;568397;568398;568399;568400;568401;568402;568403;568404;568405;568406;568407;568408;568409;568410;568411;568412;568413;568414;568415;568416;568417;568418;568419;568420;568421;568422;568423;568424;568425;…	4346;4347;4348;4349;4350;4351;4352;4353;4354;4355;4356;4357;4358;4359;4360;4361;4362;4363;4364;4365;4366;4367;4368;4369;4370;4371;4372;4373;4374;4375;4376;4377;4378;4379;4380;4381;4382;4383;4384;4385;4386;4387;4388;4389;4390;4391;4392;4393;4394;4395;4396;4397;4398;4399;4400;4401;4402;4403;4404;4405;4406;4407;4408;4409;4410;4411;4412;4413;4414;4415;4416;4417;4418;4419;4420;4421;4422;4423;4424;4425…
22;11823;11824;11825;11826;11827;11828;11829;11830;11831;11832;11833;11834;11835;11836;11837;11838;11839;11840;11841;11842;11843;11844;11845;11846;11847;11848;11849;11850;11851;11852;11853;11854;11855;11856;11857;11858;11859;11860;11861;11862;11863;11864;11865;11866;11867;11868;11869;11870;11871;11872;11873;11874;11875;11876;11877;11878;11879;11880;11881;11882;11883;11884;11885;11886;11887;11888;…
35;29436;29437;29438;29439;29440;29441;29442;29443;29444;29445;29446;29447;29448;29449;29450;29451;29452;29453;29454;29455;29456;29457;29458;29459;29460;29461;29462;29463;29464;29465;29466;29467;29468;29469;29470;29471;29472;29473;29474;29475;29476;29477;29478;29479;29480;29481;29482;29483;29484;29485;29486;29487;29488;29489;29490;29491;29492;29493;29494;29495;29496;29497;29498;29499;29500;29501;…
34;39635;39636;39637;39638;39639;39640;39641;39642;39643;39644;39645;39646;39647;39648;39649;39650;39651;39652;39653;39654;39655;39656;39657;39658;39659;39660;39661;39662;39663;39664;39665;39666;39667;39668;39669;39670;39671;39672;39673;39674;39675;39676;39677;39678;39679;39680;39681;39682;39683;39684;39685;39686;39687;39688;39689;39690;39691;39692;39693;39694;39695;39696;39697;39698;39699;39700;…
94;45095;45096;45097;45098;45099;45100;45101;45102;45103;45104;45105;45106;45107;45108;45109;45110;45111;45112;45113;45114;45115;45116;45117;45118;45119;45120;45121;45122;45123;45124;45125;45126;45127;45128;45129;45130;45131;45132;45133;45134;45135;45136;45137;45138;45139;45140;45141;45142;45143;45144;45145;45146;45147;45148;45149;45150;45151;45152;45153;45154;45155;45156;45157;45158;45159;45160;…
91;60092;60093;60094;60095;60096;60097;60098;60099;60100;60101;60102;60103;60104;60105;60106;60107;60108;60109;60110;60111;60112;60113;61300;61301;61302;61303;61304;61305;61306;61307;61308;61309;61310;61311;61312;61313;61314;61315;61316;61317;61318;61319;61320;61321;61322;61323;61324;61325;61326;61327;61328;61329;61330;61331;61332;61333;61334;61335;61336;61337;61338;61339;61340;61341;61342;61343;…
97;74598;74599;74600;74601;74602;74603;74604;74605;74606;74607;74608;74609;74610;74611;74612;74613;74614;74615;74616;74617;74618;74619;74620;74621;74622;74623;74624;74625;74626;74627;74628;74629;74630;74631;74632;74633;74634;74635;74636;74637;74638;74639;74640;74641;74642;74643;74644;74645;74646;74647;74648;74649;74650;74651;74652;74653;74654;74655;74656;74657;74658;74659;74660;74661;74662;74663;…
57;80058;80059;80060;80061;80062;80063;80064;80065;80066;80067;80068;80069;80070;80071;80072;80073;80074;80075;80076;80077;80078;80079;80080;80081;80082;80083;80084;80085;80086;80087;80088;80089;80090;80091;80092;80093;80094;80095;80096;80097;80098;80099;80100;80101;80102;80103;80104;80105;80106;80107;80108;80109;80110;80111;80112;80113;80114;80115;80116;80117;80118;80119;80120;80121;80122;80123;…
2879;112880;112881;112882;112883;112884;112885;112886;112887;112888;112889;112890;112891;112892;112893;112894;112895;112896;112897;112898;112899;112900;112901;112902;112903;112904;112905;112906;112907;112908;112909;112910;112911;112912;112913;112914;112915;112916;112917;112918;112919;112920;112921;112922;112923;112924;112925;112926;112927;112928;112929;112930;112931;112932;112933;112934;112935;11…
9521;119522;119523;119524;119525;119526;119527;119528;119529;119530;119531;119532;119533;119534;119535;119536;119537;119538;119539;119540;119541;119542;119543;119544;119545;119546;119547;119548;119549;119550;119551;119552;119553;119554;119555;119556;119557;119558;119559;119560;119561;119562;119563;119564;119565;119566;119567;119568;119569;119570;119571;119572;119573;119574;119575;119576;119577;11…
4692;124693;124694;124695;124696;124697;124698;124699;124700;124701;124702;124703;124704;124705;124706;124707;124708;124709;124710;124711;124712;124713;124714;124715;124716;124717;124718;124719;124720;124721;124722;124723;124724;124725;124726;124727;124728;124729;124730;124731;124732;124733;124734;124735;124736;124737;124738;124739;124740;124741;124742;124743;124744;124745;124746;124747;124748;12…
4363;164364;164365;164366;164367;164368;164369;164370;164371;164372;164373;164374;164375;164376;164377;164378;164379;164380;164381;164382;164383;164384;164385;164386;164387;164388;164389;164390;164391;164392;164393;164394;164395;164396;164397;164398;164399;164400;164401;164402;164403;164404;164405;164406;164407;164408;164409;164410;164411;164412;164413;164414;164415;164416;164417;164418;164419;16…
9416;169417;169418;169419;169420;169421;169422;169423;169424;169425;169426;169427;169428;169429;169430;169431;169432;169433;169434;169435;169436;169437;169438;169439;169440;169441;169442;169443;169444;169445;169446;169447;169448;169449;169450;169451;169452;169453;169454;169455;169456;169457;169458;169459;169460;169461;169462;169463;169464;169465;169466;169467;169468;169469;169470;169471;169472;16…
4096;174097;174098;174099;174100;174101;174102;174103;174104;174105;174106;174107;174108;174109;174110;174111;174112;174113;174114;174115;174116;174117;174118;174119;174120;174121;174122;174123;174124;174125;174126;174127;174128;174129;174130;174131;174132;174133;174134;174135;174136;174137;174138;174139;174140;174141;174142;174143;174144;174145;174146;174147;174148;174149;174150;174151;174152;17…
8776;178777;178778;178779;178780;178781;178782;178783;178784;178785;178786;178787;178788;178789;178790;178791;178792;178793;178794;178795;178796;178797;178798;178799;178800;178801;178802;178803;178804;178805;178806;178807;178808;178809;178810;178811;178812;178813;178814;178815;178816;178817;178818;178819;178820;178821;178822;178823;178824;178825;178826;178827;178828;178829;178830;178831;178832;17…
7066;187067;187068;187069;187070;187071;187072;187073;187074;187075;187076;187077;187078;187079;187080;187081;187082;187083;187084;187085;187086;187087;187088;187089;187090;187091;187092;187093;187094;187095;187096;187097;187098;187099;187100;187101;187102;187103;187104;187105;187106;187107;187108;187109;187110;187111;187112;187113;187114;187115;187116;187117;187118;187119;187120;187121;187122;18…
5405;215406;215407;215408;215409;215410;215411;215412;215413;215414;215415;215416;215417;215418;215419;215420;215421;215422;215423;215424;215425;215426;215427;215428;215429;215430;215431;215432;215433;215434;215435;215436;215437;215438;215439;215440;215441;215442;215443;215444;215445;215446;215447;215448;215449;215450;215451;215452;215453;215454;215455;215456;215457;215458;215459;215460;215461;21…
0085;220086;220087;220088;220089;220090;220091;220092;220093;220094;220095;220096;220097;220098;220099;220100;220101;220102;220103;220104;220105;220106;220107;220108;220109;220110;220111;220112;220113;220114;220115;220116;220117;220118;220119;220120;220121;220122;220123;220124;220125;220126;220127;220128;220129;220130;220131;220132;220133;220134;220135;220136;220137;220138;220139;220140;220141;22…
0023;230024;230025;230026;230027;230028;230029;230030;230031;230032;230033;230034;230035;230036;230037;230038;230039;230040;230041;230042;230043;230044;230045;230046;230047;230048;230049;230050;230051;230052;230053;230054;230055;230056;230057;230058;230059;230060;230061;230062;230063;230064;230065;230066;230067;230068;230069;230070;230071;230072;230073;230074;230075;230076;230077;230078;230079;23…
4703;234704;234705;234706;234707;234708;234709;234710;234711;234712;234713;234714;234715;234716;234717;234718;234719;234720;234721;234722;234723;234724;234725;234726;234727;234728;234729;234730;234731;234732;234733;234734;234735;234736;234737;234738;234739;234740;234741;234742;234743;234744;234745;234746;234747;234748;234749;234750;234751;234752;234753;234754;234755;234756;234757;234758;234759;23…
0146;300147;300148;300149;300150;300151;300152;300153;300154;300155;300156;300157;300158;300159;300160;300161;300162;300163;300164;300165;300166;300167;300168;300169;300170;300171;300172;300173;300174;300175;300176;300177;300178;300179;300180;300181;300182;300183;300184;300185;300186;300187;300188;300189;300190;300191;300192;300193;300194;300195;300196;300197;300198;300199;300200;300201;300202;30…
4826;304827;304828;304829;304830;304831;304832;304833;304834;304835;304836;304837;304838;304839;304840;304841;304842;304843;304844;304845;304846;304847;304848;304849;304850;304851;304852;304853;304854;304855;304856;304857;304858;304859;304860;304861;304862;304863;304864;304865;304866;304867;304868;304869;304870;304871;304872;304873;304874;304875;304876;304877;304878;304879;304880;304881;304882;30…
5844;315845;315846;315847;315848;315849;315850;315851;315852;315853;315854;315855;315856;315857;315858;315859;315860;315861;315862;315863;315864;315865;315866;315867;315868;315869;315870;315871;315872;315873;315874;315875;315876;315877;315878;315879;315880;315881;315882;315883;315884;315885;315886;315887;315888;315889;315890;315891;315892;315893;315894;315895;315896;315897;315898;315899;315900;31…
0524;320525;320526;320527;320528;320529;320530;320531;320532;320533;320534;320535;320536;320537;320538;320539;320540;320541;320542;320543;320544;320545;320546;320547;320548;320549;320550;320551;320552;320553;320554;320555;320556;320557;320558;320559;320560;320561;320562;320563;320564;320565;320566;320567;320568;320569;320570;320571;320572;320573;320574;320575;320576;320577;320578;320579;320580;32…
5204;325205;325206;325207;325208;325209;325210;325211;325212;325213;325214;325215;325216;325217;325218;325219;325220;325221;325222;325223;325224;325225;325226;325227;325228;325229;325230;325231;325232;325233;325234;325235;325236;325237;325238;325239;325240;325241;325242;325243;325244;325245;325246;325247;325248;325249;325250;325251;325252;325253;325254;325255;325256;325257;325258;325259;325260;32…
9884;329885;329886;329887;329888;329889;329890;329891;329892;329893;329894;329895;329896;329897;329898;329899;329900;329901;329902;329903;329904;329905;329906;329907;329908;329909;329910;329911;329912;329913;329914;329915;329916;329917;329918;329919;329920;329921;329922;329923;329924;329925;329926;329927;329928;329929;329930;329931;329932;329933;329934;329935;329936;329937;329938;329939;329940;32…
8975;338976;338977;338978;338979;338980;338981;338982;338983;338984;338985;338986;338987;338988;338989;338990;338991;338992;338993;338994;338995;338996;338997;338998;338999;339000;339001;339002;339003;339004;339005;339006;339007;339008;339009;339010;339011;339012;339013;339014;339015;339016;339017;339018;339019;339020;339021;339022;339023;339024;339025;339026;339027;339028;339029;339030;339031;33…
3655;343656;343657;343658;343659;343660;343661;343662;343663;343664;343665;343666;343667;343668;343669;343670;343671;343672;343673;343674;343675;343676;343677;343678;343679;343680;343681;343682;343683;343684;343685;343686;343687;343688;343689;343690;343691;343692;343693;343694;343695;343696;343697;343698;343699;343700;343701;343702;343703;343704;343705;343706;343707;343708;343709;343710;343711;34…
0274;380275;380276;380277;380278;380279;380280;380281;380282;380283;380284;380285;380286;380287;380288;380289;380290;380291;380292;380293;380294;380295;380296;380297;380298;380299;380300;380301;380302;380303;380304;380305;380306;380307;380308;380309;380310;380311;380312;380313;380314;380315;380316;380317;380318;380319;380320;380321;380322;380323;380324;380325;380326;380327;380328;380329;380330;38…
4954;384955;384956;384957;384958;384959;384960;384961;384962;384963;384964;384965;384966;384967;384968;384969;384970;384971;384972;384973;384974;384975;384976;384977;384978;384979;384980;384981;384982;384983;384984;384985;384986;384987;384988;384989;384990;384991;384992;384993;384994;384995;384996;384997;384998;384999;385000;385001;385002;385003;385004;385005;385006;385007;385008;385009;385010;38…
9634;389635;389636;389637;389638;389639;389640;389641;389642;389643;389644;389645;389646;389647;389648;389649;389650;389651;389652;389653;389654;389655;389656;389657;389658;389659;389660;389661;389662;389663;389664;389665;389666;389667;389668;389669;389670;389671;389672;389673;389674;389675;389676;389677;389678;389679;389680;389681;389682;389683;389684;389685;389686;389687;389688;389689;389690;38…
4314;394315;394316;394317;394318;394319;394320;394321;394322;394323;394324;394325;394326;394327;394328;394329;394330;394331;394332;394333;394334;394335;394336;394337;394338;394339;394340;394341;394342;394343;394344;394345;394346;394347;394348;394349;394350;394351;394352;394353;394354;394355;394356;394357;394358;394359;394360;394361;394362;394363;394364;394365;394366;394367;394368;394369;394370;39…
8994;398995;398996;398997;398998;398999;399000;399001;399002;399003;399004;399005;399006;399007;399008;399009;399010;399011;399012;399013;399014;399015;399016;399017;399018;399019;399020;399021;399022;399023;399024;399025;399026;399027;399028;399029;399030;399031;399032;399033;399034;399035;399036;399037;399038;399039;399040;399041;399042;399043;399044;399045;399046;399047;399048;399049;399050;39…
6521;416522;416523;416524;416525;416526;416527;416528;416529;416530;416531;416532;416533;416534;416535;416536;416537;416538;416539;416540;416541;416542;416543;416544;416545;416546;416547;416548;416549;416550;416551;416552;416553;416554;416555;416556;416557;416558;416559;416560;416561;416562;416563;416564;416565;416566;416567;416568;416569;416570;416571;416572;416573;416574;416575;416576;416577;41…
1201;421202;421203;421204;421205;421206;421207;421208;421209;421210;421211;421212;421213;421214;421215;421216;421217;421218;421219;421220;421221;421222;421223;421224;421225;421226;421227;421228;421229;421230;421231;421232;421233;421234;421235;421236;421237;421238;421239;421240;421241;421242;421243;421244;421245;421246;421247;421248;421249;421250;421251;421252;421253;421254;421255;421256;421257;42…
4305;464306;464307;464308;464309;464310;464311;464312;464313;464314;464315;464316;464317;464318;464319;464320;464321;464322;464323;464324;464325;464326;464327;464328;464329;464330;464331;464332;464333;464334;464335;464336;464337;464338;464339;464340;464341;464342;464343;464344;464345;464346;464347;464348;464349;464350;464351;464352;464353;464354;464355;464356;464357;464358;464359;464360;464361;46…
8985;468986;468987;468988;468989;468990;468991;468992;468993;468994;468995;468996;468997;468998;468999;469000;469001;469002;469003;469004;469005;469006;469007;469008;469009;469010;469011;469012;469013;469014;469015;469016;469017;469018;469019;469020;469021;469022;469023;469024;469025;469026;469027;469028;469029;469030;469031;469032;469033;469034;469035;469036;469037;469038;469039;469040;469041;46…
0379;560380;560381;560382;560383;560384;560385;560386;560387;560388;560389;560390;560391;560392;560393;560394;560395;560396;560397;560398;560399;560400;560401;560402;560403;560404;560405;560406;560407;560408;560409;560410;560411;560412;560413;560414;560415;560416;560417;560418;560419;560420;560421;560422;560423;560424;560425;560426;560427;560428;560429;560430;560431;560432;560433;560434;560435;56…
7792;627793;627794;627795;627796;627797;627798;627799;627800;627801;627802;627803;627804;627805;627806;627807;627808;627809;627810;627811;627812;627813;627814;627815;627816;627817;627818;627819;627820;627821;627822;627823;627824;627825;627826;627827;627828;627829;627830;627831;627832;627833;627834;627835;627836;627837;627838;627839;627840;627841;627842;627843;627844;627845;627846;627847;627848;62…
4602;684603;684604;684605;684606;684607;684608;684609;684610;684611;684612;684613;684614;684615;684616;684617;684618;684619;684620;684621;684622;684623;684624;684625;684626;684627;684628;684629;684630;684631;684632;684633;684634;684635;684636;684637;684638;684639;684640;684641;684642;684643;684644;684645;684646;684647;684648;684649;684650;684651;684652;684653;684654;684655;684656;684657;684658;68…
8103;698104;698105;698106;698107;698108;698109;698110;698111;698112;698113;698114;698115;698116;698117;698118;698119;698120;698121;698122;698123;698124;698125;698126;698127;698128;698129;698130;698131;698132;698133;698134;698135;698136;698137;698138;698139;698140;698141;698142;698143;698144;698145;698146;698147;698148;698149;698150;698151;698152;698153;698154;698155;698156;698157;698158;698159;69…
5930;765931;765932;765933;765934;765935;765936;765937;765938;765939;765940;765941;765942;765943;765944;765945;765946;765947;765948;765949;765950;765951;765952;765953;765954;765955;765956;765957;765958;765959;765960;765961;765962;765963;765964;765965;765966;765967;765968;765969;765970;765971;765972;765973;765974;765975;765976;765977;765978;765979;765980;765981;765982;765983;765984;765985;765986;76…	6616;9475;11809;12196;13801;17458;29497;32804;38454;40092;46706;50516;50525;57867;57901;57903;58671;60080;60112;61372;73781;80979;107415;109585;109608;114810;116728;120758;121363;124807;136749;165914;167070;168457;179641;181175;186081;191369;191455;221349;223598;230602;243376;287751;289149;291331;292090;300151;318167;330442;330484;337008;340597;346066;351753;375044;402072;402907;417267;422229;429…	0;1;2;3;17	6;7;8;9;10;11;12;13;14;15;16;17;18;19;132	4;5;6;7	21;193;213;340;345	21;123;132;137;191;192;193;212;213;319;340;345;367;377;379	271;304;382;393	-1;-1
P29692;E9PN91;E9PMW7;E9PIZ1;E9PPR1;E9PL12;E9PL71;E9PQ49;E9PI39;H0YCK7;E9PK01;A0A087X1X7;E9PRY8	P29692;E9PN91;E9PMW7;E9PIZ1;E9PPR1;E9PL12;E9PL71;E9PQ49;E9PI39;H0YCK7;E9PK01;A0A087X1X7;E9PRY8	2;2;2;2;2;2;2;2;2;2;2;2;2	2;2;2;2;2;2;2;2;2;2;2;2;2	2;2;2;2;2;2;2;2;2;2;2;2;2	Elongation factor 1-delta	EEF1D	sp|P29692|EF1D_HUMAN Elongation factor 1-delta OS=Homo sapiens OX=9606 GN=EEF1D PE=1 SV=5;tr|E9PN91|E9PN91_HUMAN Elongation factor 1-delta OS=Homo sapiens OX=9606 GN=EEF1D PE=1 SV=1;tr|E9PMW7|E9PMW7_HUMAN Elongation factor 1-delta OS=Homo sapiens OX=9606 G	13	2	2	2	8.5	8.5	8.5	31.121	281	281;106;130;137;166;168;187;198;204;210;261;631;697	0	13.783	674260000	45				20	1550;1692	True;True	1705;1857	179098;179099;179100;179101;179102;179103;179104;179105;179106;179107;179108;179109;179110;179111;179112;179113;179114;179115;179116;179117;179118;179119;179120;179121;179122;179123;179124;183941;183942;183943;183944;183945;183946;183947;183948;183949;183950;183951;183952;183953;183954;183955;183956;183957;183958;183959;183960;183961;183962;183963;183964;183965;183966;183967;183968;183969;183970;…	241638;241639;241640;241641;241642;241643;241644;241645;241646;241647;241648;241649;241650;241651;246255;246256;246257;246258;246259;246260;246261;246262;246263;246264;246265;246266;246267;246268;246269;246270;246271;246272;246273;246274;246275;246276;246277;246278;246279;246280;246281;246282;246283;246284;246285	241643;246267							-1;-1;-1;-1;-1;-1;-1;-1;-1;-1;-1;-1;-1
A0A087X2A7	A0A087X2A7	1	1	1		FAM184A	tr|A0A087X2A7|A0A087X2A7_HUMAN Protein FAM184A OS=Homo sapiens OX=9606 GN=FAM184A PE=1 SV=1	1	1	1	1	1.1	1.1	1.1	128.49	1098	1098	1	-2	0	0	+			21	2041	TRUE	2242	215178;215179;215180;215181;215182	288249	288249		20;21			508;519		-1
Q16629;P84103;A0A087X2D0;A0A0B4J1Z1;C9JAB2	Q16629;P84103;A0A087X2D0;A0A0B4J1Z1;C9JAB2	1;1;1;1;1	1;1;1;1;1	1;1;1;1;1	Serine/arginine-rich splicing factor 7;Serine/arginine-rich splicing factor 3	SRSF7;SRSF3	sp|Q16629|SRSF7_HUMAN Serine/arginine-rich splicing factor 7 OS=Homo sapiens OX=9606 GN=SRSF7 PE=1 SV=1;sp|P84103|SRSF3_HUMAN Serine/arginine-rich splicing factor 3 OS=Homo sapiens OX=9606 GN=SRSF3 PE=1 SV=1;tr|A0A087X2D0|A0A087X2D0_HUMAN Serine/arginine-r	5	1	1	1	5.9	5.9	5.9	27.366	238	238;164;95;137;235	0.0078493	2.8276	225540000	3				22	3039	TRUE	3393	371046;371047;371048;371049;371050;371051;371052;371053;371054;371055;371056;371057;371058;371059;371060;371061;371062;371063;371064;371065;371066;371067;371068;371069;371070;371071;371072;371073;371074;371075;371076;371077;371078;371079;371080;371081;371082	515695;515696;515697	515696							-1;-1;-1;-1;-1
Q9UIV8;A0A0A0MQW3;F8WE70;C9JL93;H7BZS9	Q9UIV8;A0A0A0MQW3;F8WE70	13;13;7;5;3	13;13;7;5;3	13;13;7;5;3	Serpin B13	SERPINB13	sp|Q9UIV8|SPB13_HUMAN Serpin B13 OS=Homo sapiens OX=9606 GN=SERPINB13 PE=1 SV=2;tr|A0A0A0MQW3|A0A0A0MQW3_HUMAN Serpin B13 OS=Homo sapiens OX=9606 GN=SERPINB13 PE=1 SV=1;tr|F8WE70|F8WE70_HUMAN Serpin B13 OS=Homo sapiens OX=9606 GN=SERPINB13 PE=1 SV=1	5	13	13	13	36.8	36.8	36.8	44.276	391	391;400;165;158;124	0	57.009	6582100000	417				23	605;1208;1285;1642;1837;1875;2348;2719;2733;3024;4317;4883;4965	True;True;True;True;True;True;True;True;True;True;True;True;True	665;1347;1428;1800;2018;2064;2593;2998;3012;3378;4796;5419;5506	51965;51966;51967;51968;51969;51970;51971;51972;51973;51974;51975;51976;51977;51978;142746;142747;142748;142749;142750;142751;142752;142753;145579;181721;181722;181723;181724;181725;181726;181727;198825;198826;198827;198828;198829;198830;198831;198832;198833;198834;198835;198836;198837;198838;198839;198840;198841;198842;198843;198844;198845;198846;198847;198848;198849;198850;198851;198852;198853;…	69195;69196;69197;69198;69199;69200;69201;69202;191920;191921;195028;244263;244264;267720;267721;267722;267723;267724;267725;267726;267727;267728;267729;267730;267731;267732;267733;267734;267735;267736;267737;267738;267739;267740;267741;267742;267743;267744;267745;267746;267747;267748;267749;267750;267751;267752;267753;267754;267755;267756;267757;267758;267759;267760;267761;267762;267763;267764;2…	69195;191920;195028;244264;267721;276779;415474;479153;480136;515337;725350;770025;784149							-1;-1;-1;-1;-1
Q8WXH0;G3V5X4;A0A0A0MRE3;A0A0C4DGK3	Q8WXH0;G3V5X4;A0A0A0MRE3;A0A0C4DGK3	4;4;4;2	4;4;4;2	4;4;4;2	Nesprin-2	SYNE2	sp|Q8WXH0|SYNE2_HUMAN Nesprin-2 OS=Homo sapiens OX=9606 GN=SYNE2 PE=1 SV=3;tr|G3V5X4|G3V5X4_HUMAN Nesprin-2 OS=Homo sapiens OX=9606 GN=SYNE2 PE=1 SV=1;tr|A0A0A0MRE3|A0A0A0MRE3_HUMAN Nesprin-2 OS=Homo sapiens OX=9606 GN=SYNE2 PE=1 SV=1;tr|A0A0C4DGK3|A0A0C4D	4	4	4	4	0.7	0.7	0.7	796.43	6885	6885;6818;6824;3541	0	3.5782	49201000000	79				24	971;1261;3515;4502	True;True;True;True	1074;1403;3904;4997	98201;98202;98203;98204;98205;98206;98207;98208;98209;98210;98211;98212;98213;98214;98215;98216;98217;98218;98219;98220;98221;98222;98223;98224;98225;98226;98227;98228;98229;98230;98231;98232;98233;98234;98235;98236;98237;98238;98239;98240;98241;98242;98243;98244;98245;98246;98247;98248;98249;98250;98251;98252;98253;98254;98255;98256;98257;98258;98259;98260;98261;98262;98263;98264;98265;98266;982…	134049;134050;134051;134052;134053;134054;134055;134056;134057;134058;134059;134060;134061;134062;134063;134064;134065;134066;134067;134068;134069;134070;134071;134072;134073;134074;134075;134076;134077;134078;134079;134080;134081;134082;134083;134084;134085;134086;134087;134088;134089;134090;134091;134092;134093;134094;134095;134096;134097;134098;134099;134100;134101;134102;134103;134104;134105;…	134121;194383;600006;734605							-1;-1;-1;-1
Q06830;A0A0A0MSI0;A0A0A0MRQ5;Q13162;H7C3T4	Q06830;A0A0A0MSI0;A0A0A0MRQ5	7;7;4;2;2	6;6;3;2;2	6;6;3;2;2	Peroxiredoxin-1	PRDX1	sp|Q06830|PRDX1_HUMAN Peroxiredoxin-1 OS=Homo sapiens OX=9606 GN=PRDX1 PE=1 SV=1;tr|A0A0A0MSI0|A0A0A0MSI0_HUMAN Peroxiredoxin-1 (Fragment) OS=Homo sapiens OX=9606 GN=PRDX1 PE=1 SV=1;tr|A0A0A0MRQ5|A0A0A0MRQ5_HUMAN Peroxiredoxin-1 OS=Homo sapiens OX=9606 GN=	5	7	6	6	31.2	25.6	25.6	22.11	199	199;171;97;271;161	0	9.4126	714240000	77				25	54;590;1417;2737;3404;3930;4091	True;True;True;True;False;True;True	58;649;1564;3016;3786;4361;4542	2006;2007;2008;2009;2010;2011;2012;2013;2014;2015;2016;2017;2018;51542;51543;166111;166112;166113;166114;166115;166116;166117;166118;166119;166120;166121;166122;166123;166124;166125;166126;166127;166128;166129;166130;166131;166132;166133;166134;166135;166136;166137;166138;166139;166140;166141;166142;166143;166144;166145;166146;166147;166148;166149;166150;347321;347322;409207;409208;409209;409210;…	2108;2109;2110;2111;2112;2113;68701;224193;224194;224195;224196;224197;224198;224199;224200;224201;224202;224203;224204;224205;224206;224207;224208;224209;224210;224211;224212;224213;224214;224215;224216;224217;224218;224219;224220;224221;224222;224223;224224;224225;224226;224227;224228;224229;224230;224231;224232;224233;224234;224235;224236;224237;224238;224239;224240;224241;224242;224243;480157…	2109;68701;224193;480157;566829;668903;691003							-1;-1;-1;-1;-1
Q13404;A0A0A0MSL3;G3V2F7;I3L0A0	Q13404;A0A0A0MSL3;G3V2F7;I3L0A0	2;2;2;2	2;2;2;2	1;1;1;1	Ubiquitin-conjugating enzyme E2 variant 1	UBE2V1;TMEM189-UBE2V1	sp|Q13404|UB2V1_HUMAN Ubiquitin-conjugating enzyme E2 variant 1 OS=Homo sapiens OX=9606 GN=UBE2V1 PE=1 SV=2;tr|A0A0A0MSL3|A0A0A0MSL3_HUMAN Ubiquitin-conjugating enzyme E2 variant 1 OS=Homo sapiens OX=9606 GN=UBE2V1 PE=4 SV=1;tr|G3V2F7|G3V2F7_HUMAN Ubiquiti	4	2	2	1	9.5	9.5	4.8	16.495	147	147;103;105;370	0.0089552	2.5437	159560000	14				26	185;4720	True;True	200;5245	11603;11604;11605;11606;11607;11608;11609;11610;11611;561694;561695;561696;561697;561698;561699;561700;561701;561702;561703;561704;561705;561706;561707;561708;561709;561710;561711;561712;561713;561714;561715;561716;561717;561718;561719;561720	14583;757249;757250;757251;757252;757253;757254;757255;757256;757257;757258;757259;757260;757261	14583;757249							-1;-1;-1;-1
P13693;Q5W0H4;A0A0B4J2C3;J3KPG2;E9PJF7;Q56UQ5;H0YCX0	P13693;Q5W0H4;A0A0B4J2C3;J3KPG2;E9PJF7	4;4;4;3;3;1;1	4;4;4;3;3;1;1	3;3;3;2;2;1;1	Translationally-controlled tumor protein	TPT1	sp|P13693|TCTP_HUMAN Translationally-controlled tumor protein OS=Homo sapiens OX=9606 GN=TPT1 PE=1 SV=1;tr|Q5W0H4|Q5W0H4_HUMAN Translationally-controlled tumor protein OS=Homo sapiens OX=9606 GN=TPT1 PE=1 SV=1;tr|A0A0B4J2C3|A0A0B4J2C3_HUMAN Translationally	7	4	4	3	18	18	18	19.595	172	172;188;197;160;162;140;77	0	9.5515	483860000	77				27	609;1406;1617;2275	True;True;True;True	669;1553;1773;2517	52058;52059;52060;52061;52062;52063;52064;52065;52066;52067;52068;52069;52070;52071;52072;52073;52074;52075;52076;52077;52078;52079;52080;52081;52082;165908;165909;165910;165911;165912;180923;180924;180925;180926;180927;298296;298297;298298;298299;298300;298301;298302;298303;298304;298305;298306;298307;298308;298309;298310;298311;298312;298313;298314;298315;298316;298317;298318;298319;298320;2983…	69322;69323;69324;69325;69326;69327;69328;69329;69330;69331;69332;69333;69334;69335;69336;69337;69338;224028;243505;243506;243507;243508;243509;411669;411670;411671;411672;411673;411674;411675;411676;411677;411678;411679;411680;411681;411682;411683;411684;411685;411686;411687;411688;411689;411690;411691;411692;411693;411694;411695;411696;411697;411698;411699;411700;411701;411702;411703;411704;411…	69322;224028;243505;411682							-1;-1;-1;-1;-1;-1;-1
P08865;C9J9K3;A0A0C4DG17;F8WD59	P08865;C9J9K3;A0A0C4DG17;F8WD59	8;8;8;5	8;8;8;5	8;8;8;5	40S ribosomal protein SA	RPSA	sp|P08865|RSSA_HUMAN 40S ribosomal protein SA OS=Homo sapiens OX=9606 GN=RPSA PE=1 SV=4;tr|C9J9K3|C9J9K3_HUMAN 40S ribosomal protein SA (Fragment) OS=Homo sapiens OX=9606 GN=RPSA PE=1 SV=8;tr|A0A0C4DG17|A0A0C4DG17_HUMAN 40S ribosomal protein SA OS=Homo sap	4	8	8	8	34.6	34.6	34.6	32.854	295	295;263;300;116	0	100.39	5168500000	203				28	56;189;1099;2508;3623;3699;3700;4957	True;True;True;True;True;True;True;True	60;204;1224;2765;4023;4110;4111;5498	2020;2021;2022;2023;2024;2025;2026;2027;2028;2029;2030;2031;2032;2033;2034;2035;2036;2037;2038;2039;2040;2041;2042;2043;2044;11677;11678;11679;11680;11681;11682;11683;11684;11685;11686;11687;11688;11689;11690;11691;11692;11693;11694;11695;11696;11697;11698;11699;11700;11701;11702;11703;11704;11705;11706;11707;11708;11709;11710;11711;11712;11713;11714;11715;11716;11717;11718;11719;11720;11721;1172…	2115;2116;2117;2118;2119;2120;2121;2122;2123;2124;2125;2126;2127;2128;2129;2130;2131;14624;14625;14626;14627;14628;14629;14630;14631;14632;14633;14634;14635;14636;14637;14638;14639;14640;14641;14642;14643;14644;14645;14646;14647;14648;14649;14650;14651;14652;14653;14654;14655;14656;14657;14658;14659;14660;14661;14662;14663;14664;14665;14666;14667;14668;14669;14670;14671;14672;14673;14674;14675;14…	2129;14689;167429;437289;615131;626425;626427;784062							-1;-1;-1;-1
Q15858;A0A590UJB2;A0A0C4DG82;A0A2R8YDP4	Q15858;A0A590UJB2;A0A0C4DG82;A0A2R8YDP4	1;1;1;1	1;1;1;1	1;1;1;1	Sodium channel protein type 9 subunit alpha	SCN9A	sp|Q15858|SCN9A_HUMAN Sodium channel protein type 9 subunit alpha OS=Homo sapiens OX=9606 GN=SCN9A PE=1 SV=3;tr|A0A590UJB2|A0A590UJB2_HUMAN Sodium channel protein type 9 subunit alpha (Fragment) OS=Homo sapiens OX=9606 GN=SCN9A PE=1 SV=2;tr|A0A0C4DG82|A0A0	4	1	1	1	0.7	0.7	0.7	226.37	1988	1988;645;832;1936	1	-2	0	0	+			29	3406	TRUE	3788	409302;409303;409304;409305;409306;409307;409308;409309;409310	566915	566915			8			426	-1;-1;-1;-1
O75541;A0A0C4DH12;H3BS68	O75541;A0A0C4DH12;H3BS68	1;1;1	1;1;1	1;1;1	Zinc finger protein 821	ZNF821	sp|O75541|ZN821_HUMAN Zinc finger protein 821 OS=Homo sapiens OX=9606 GN=ZNF821 PE=1 SV=3;tr|A0A0C4DH12|A0A0C4DH12_HUMAN Zinc finger protein 821 OS=Homo sapiens OX=9606 GN=ZNF821 PE=1 SV=1;tr|H3BS68|H3BS68_HUMAN Zinc finger protein 821 (Fragment) OS=Homo s	3	1	1	1	2.2	2.2	2.2	46.793	412	412;370;403	1	-2	99856000	2	+			30	2285	TRUE	2528	299200;299201;299202;299203;299204;299205	413187;413188	413187			9			362	-1;-1;-1
Q8NFP9;Q5T321;A0A0D9SF28;F5GXV7	Q8NFP9;Q5T321;A0A0D9SF28;F5GXV7	1;1;1;1	1;1;1;1	1;1;1;1	Neurobeachin	NBEA	sp|Q8NFP9|NBEA_HUMAN Neurobeachin OS=Homo sapiens OX=9606 GN=NBEA PE=1 SV=3;tr|Q5T321|Q5T321_HUMAN Neurobeachin OS=Homo sapiens OX=9606 GN=NBEA PE=1 SV=1;tr|A0A0D9SF28|A0A0D9SF28_HUMAN Neurobeachin OS=Homo sapiens OX=9606 GN=NBEA PE=1 SV=1;tr|F5GXV7|F5GXV7	4	1	1	1	0.4	0.4	0.4	327.82	2946	2946;2943;2946;2947	1	-2	0	0	+			31	675	TRUE	751	69909;69910;69911;69912;69913;69914;69915;69916;69917;69918;69919;69920;69921;69922;69923;69924;69925;69926;69927;69928;69929;69930	95246;95247;95248;95249;95250;95251	95249		22			2592		-1;-1;-1;-1
O00571;A0A2R8YCW1;A0A2R8Y645;A0A2R8Y4A4;A0A2U3TZJ9;A0A2R8YFS5;A0A2R8YFR4;A0A0D9SG12;A0A2R8YF78;F6S8Q4;A0A2R8Y5G6;A0A2R8Y7T2;A0A2R8YDT5;A0A0D9SF53;A0A0D9SFB3;O15523;A0A0J9YVQ7;A0A2R8YDH3;A0A087WVZ1	O00571;A0A2R8YCW1;A0A2R8Y645;A0A2R8Y4A4;A0A2U3TZJ9;A0A2R8YFS5;A0A2R8YFR4;A0A0D9SG12;A0A2R8YF78;F6S8Q4;A0A2R8Y5G6;A0A2R8Y7T2;A0A2R8YDT5;A0A0D9SF53;A0A0D9SFB3;O15523;A0A0J9YVQ7;A0A2R8YDH3	3;3;3;3;3;3;3;3;3;3;3;3;3;3;3;2;2;2;1	3;3;3;3;3;3;3;3;3;3;3;3;3;3;3;2;2;2;1	3;3;3;3;3;3;3;3;3;3;3;3;3;3;3;2;2;2;1	ATP-dependent RNA helicase DDX3X;ATP-dependent RNA helicase DDX3Y	DDX3X;DDX3Y	sp|O00571|DDX3X_HUMAN ATP-dependent RNA helicase DDX3X OS=Homo sapiens OX=9606 GN=DDX3X PE=1 SV=3;tr|A0A2R8YCW1|A0A2R8YCW1_HUMAN RNA helicase OS=Homo sapiens OX=9606 GN=DDX3X PE=1 SV=1;tr|A0A2R8Y645|A0A2R8Y645_HUMAN RNA helicase OS=Homo sapiens OX=9606 GN=	19	3	3	3	5	5	5	73.243	662	662;647;716;662;661;661;660;647;641;629;622;476;475;733;640;660;222;503;189	0	8.5846	332620000	57				32	611;3685;4445	True;True;True	671;4095;4932	52086;52087;52088;52089;52090;52091;52092;52093;52094;52095;52096;52097;52098;52099;52100;52101;52102;52103;52104;52105;52106;52107;454915;454916;454917;454918;454919;454920;454921;454922;454923;454924;454925;454926;454927;454928;454929;454930;454931;454932;454933;454934;454935;454936;454937;454938;454939;454940;454941;454942;454943;454944;454945;454946;536997;536998;536999;537000;537001;537002;5…	69340;69341;69342;69343;69344;69345;69346;69347;69348;69349;69350;69351;624830;624831;624832;624833;624834;624835;624836;624837;624838;624839;624840;624841;624842;624843;624844;624845;624846;624847;624848;624849;624850;624851;624852;624853;624854;624855;624856;624857;624858;624859;624860;624861;624862;624863;624864;624865;730772;730773;730774;730775;730776;730777;730778;730779;730780	69350;624858;730777							-1;-1;-1;-1;-1;-1;-1;-1;-1;-1;-1;-1;-1;-1;-1;-1;-1;-1;-1
Q92614;A0A0D9SFK2	Q92614;A0A0D9SFK2	4;4	4;4	4;4	Unconventional myosin-XVIIIa	MYO18A	sp|Q92614|MY18A_HUMAN Unconventional myosin-XVIIIa OS=Homo sapiens OX=9606 GN=MYO18A PE=1 SV=3;tr|A0A0D9SFK2|A0A0D9SFK2_HUMAN Unconventional myosin-XVIIIa OS=Homo sapiens OX=9606 GN=MYO18A PE=1 SV=1	2	4	4	4	1.8	1.8	1.8	233.11	2054	2054;2038	0	5.3887	1471600000	62				33	1901;2274;2290;2439	True;True;True;True	2091;2516;2533;2692	207064;207065;207066;207067;207068;207069;298295;299460;299461;299462;299463;299464;299465;299466;299467;299468;299469;299470;299471;299472;299473;299474;299475;299476;299477;299478;299479;299480;299481;299482;299483;299484;299485;299486;299487;299488;299489;299490;299491;299492;299493;299494;299495;299496;299497;299498;299499;299500;299501;299502;299503;299504;299505;299506;299507;299508;299509;…	277736;411668;413459;413460;413461;413462;413463;413464;413465;413466;413467;413468;413469;413470;413471;413472;413473;413474;413475;413476;413477;413478;413479;413480;413481;413482;413483;413484;413485;413486;413487;413488;413489;413490;413491;413492;413493;413494;413495;413496;413497;413498;413499;413500;413501;413502;413503;413504;413505;413506;413507;413508;413509;413510;413511;413512;413513;…	277736;411668;413521;426573		133	10;11		1184	1577;1579	-1;-1
P0DMV8;A0A0G2JIW1;P0DMV9;V9GZ37	P0DMV8;A0A0G2JIW1;P0DMV9;V9GZ37	10;10;10;7	8;8;8;6	1;1;1;1	Heat shock 70 kDa protein 1A;Heat shock 70 kDa protein 1B	HSPA1A;HSPA1B	sp|P0DMV8|HS71A_HUMAN Heat shock 70 kDa protein 1A OS=Homo sapiens OX=9606 GN=HSPA1A PE=1 SV=1;tr|A0A0G2JIW1|A0A0G2JIW1_HUMAN Heat shock 70 kDa protein 1B OS=Homo sapiens OX=9606 GN=HSPA1B PE=1 SV=1;sp|P0DMV9|HS71B_HUMAN Heat shock 70 kDa protein 1B OS=Hom	4	10	8	1	17.3	14.2	1.6	70.051	641	641;642;641;476	0	31.753	2855400000	127				34	359;514;657;1144;1782;1966;2735;2897;4266;4864	True;True;True;True;True;False;True;True;False;True	401;570;732;1276;1950;2158;3014;3243;4736;5400	37496;37497;37498;37499;37500;37501;37502;37503;37504;37505;37506;37507;37508;37509;37510;37511;37512;37513;37514;37515;37516;37517;37518;37519;37520;37521;37522;37523;37524;37525;37526;37527;37528;37529;37530;37531;37532;37533;37534;37535;37536;37537;37538;37539;37540;37541;37542;37543;37544;37545;37546;37547;37548;37549;37550;37551;48376;48377;48378;48379;48380;48381;48382;48383;48384;48385;483…	49572;49573;49574;49575;49576;49577;49578;49579;49580;49581;49582;49583;49584;49585;49586;49587;49588;49589;49590;49591;49592;49593;49594;49595;49596;49597;49598;49599;49600;49601;49602;49603;49604;49605;65050;65051;65052;65053;65054;65055;65056;65057;65058;65059;65060;65061;65062;65063;65064;65065;65066;65067;94835;183366;183367;183368;183369;183370;183371;183372;183373;183374;183375;183376;1833…	49580;65057;94835;183402;253771;284432;480145;506397;713942;769041							-1;-1;-1;-1
P04062;A0A0G2JNZ5;A0A0G2JNZ0;A0A0G2JLB3	P04062;A0A0G2JNZ5;A0A0G2JNZ0;A0A0G2JLB3	4;4;4;4	4;4;4;4	4;4;4;4	Glucosylceramidase	GBA	sp|P04062|GLCM_HUMAN Lysosomal acid glucosylceramidase OS=Homo sapiens OX=9606 GN=GBA PE=1 SV=3;tr|A0A0G2JNZ5|A0A0G2JNZ5_HUMAN Glucosylceramidase OS=Homo sapiens OX=9606 GN=GBA PE=1 SV=1;tr|A0A0G2JNZ0|A0A0G2JNZ0_HUMAN Glucosylceramidase OS=Homo sapiens OX=	4	4	4	4	8	8	8	59.716	536	536;449;487;536	0	16.748	682670000	21				35	1185;3337;4438;4722	True;True;True;True	1320;3713;4925;5247	137783;137784;137785;137786;137787;137788;137789;137790;137791;137792;137793;137794;137795;137796;137797;137798;137799;137800;137801;399482;399483;399484;399485;399486;399487;399488;399489;399490;399491;399492;399493;536825;536826;536827;536828;536829;536830;536831;536832;536833;536834;536835;536836;536837;536838;536839;536840;536841;536842;536843;536844;536845;536846;536847;536848;536849;536850;…	184655;184656;184657;184658;184659;184660;554048;554049;554050;554051;730649;730650;730651;730652;730653;730654;730655;730656;730657;730658;757263	184656;554051;730656;757263							-1;-1;-1;-1
A0A0G2JLE6;A0A0G2JPP1	A0A0G2JLE6;A0A0G2JPP1	18;15	5;5	0;0			tr|A0A0G2JLE6|A0A0G2JLE6_HUMAN HCG2042992 OS=Homo sapiens OX=9606 GN=KRTAP4-8 PE=1 SV=1;tr|A0A0G2JPP1|A0A0G2JPP1_HUMAN Keratin-associated protein 4-8 OS=Homo sapiens OX=9606 GN=KRTAP4-8 PE=1 SV=1	2	18	5	0	99.5	48.2	0	20.721	195	195;185	0	81.334	6761500000	248				36	443;444;3136;3215;3216;3218;3234;3236;3237;3265;3266;3305;3312;3318;4255;4587;4637;4641	False;False;False;False;False;False;False;False;False;False;True;True;False;True;True;True;False;False	486;487;3497;3498;3583;3584;3586;3602;3604;3605;3638;3639;3679;3687;3693;4722;5095;5152;5157;5158	41151;41152;41153;41154;41155;41156;41157;41158;41159;41160;41161;41162;41163;41164;41165;41166;41167;41168;41169;41170;41171;41172;41173;41174;41175;41176;41177;41178;41179;41180;41181;41182;41183;41184;41185;41186;41187;41188;41189;41190;41191;41192;41193;41194;41195;41196;41197;41198;41199;41200;41201;41202;41203;41204;41205;41206;41207;41208;41209;41210;41211;41212;41213;41214;41215;41216;412…	54197;54198;54199;54200;54201;54202;54203;54204;54205;54206;54207;54208;54209;54210;54211;54212;54213;54214;54215;54216;54217;54218;54219;54220;54221;54222;54223;54224;54225;54226;54227;54228;54229;54230;54231;54232;54233;54234;54235;54236;54237;54238;54239;54240;54241;54242;54243;54244;54245;54246;54247;54248;54249;54250;54251;54252;54253;54254;54255;54256;54257;54258;54259;54260;54261;54262;542…
748979;748980;748981;748982;748983;748984;748985;748986;748987;748988;748989;748990;748991;748992;748993;748994;748995;748996;748997;748998;748999;749000;749001;749002;749003;749004;749005;749006;749007;749008;749009;749010;749011;749012;749013;749014;749015;749016;749017;749018;749019;749020;749021;749022;749023;749024;749025;749026;749027;749028;749029;749030;749031;749032;749033;749034;749035;…	54228;54616;526556;537647;537722;537919;538653;538718;538721;543394;543498;548915;551053;552886;713073;745912;748956;750207		134			176		-1;-1
A0A0G2JLF9	A0A0G2JLF9	31	31	4			tr|A0A0G2JLF9|A0A0G2JLF9_HUMAN HCG2043351 OS=Homo sapiens OX=9606 GN=KRTAP4-9 PE=4 SV=1	1	31	31	4	92.4	92.4	20	22.434	210	210	0	323.31	713800000000	6480				37	443;444;3136;3188;3212;3213;3224;3225;3234;3236;3237;3238;3239;3240;3241;3260;3265;3267;3268;3271;3281;3282;3311;4237;4239;4249;4251;4637;4640;4654;4655	True;True;True;True;True;True;True;True;True;True;True;True;True;True;True;True;True;True;True;True;True;True;True;True;True;True;True;True;True;True;True	486;487;3497;3498;3553;3580;3581;3592;3593;3602;3604;3605;3606;3607;3608;3609;3610;3633;3638;3640;3641;3644;3655;3656;3685;3686;4704;4706;4716;4718;5152;5155;5156;5171;5172;5173	41151;41152;41153;41154;41155;41156;41157;41158;41159;41160;41161;41162;41163;41164;41165;41166;41167;41168;41169;41170;41171;41172;41173;41174;41175;41176;41177;41178;41179;41180;41181;41182;41183;41184;41185;41186;41187;41188;41189;41190;41191;41192;41193;41194;41195;41196;41197;41198;41199;41200;41201;41202;41203;41204;41205;41206;41207;41208;41209;41210;41211;41212;41213;41214;41215;41216;412…
2;396453;396454;396455;396456;396457;396458;396459;396460;396461;396462;396463;396464;396465;396466;396467;396468;396469;396470;396471;396472;396473;396474;396475;396476;396477;396478;396479;396480;396481;396482;396483;396484;396485;396486;396487;396488;396489;396490;396491;396492;396493;396494;396495;396496;396497;396498;396499;396500;396501;396502;396503;396504;396505;396506;396507;396508;39650…	54197;54198;54199;54200;54201;54202;54203;54204;54205;54206;54207;54208;54209;54210;54211;54212;54213;54214;54215;54216;54217;54218;54219;54220;54221;54222;54223;54224;54225;54226;54227;54228;54229;54230;54231;54232;54233;54234;54235;54236;54237;54238;54239;54240;54241;54242;54243;54244;54245;54246;54247;54248;54249;54250;54251;54252;54253;54254;54255;54256;54257;54258;54259;54260;54261;54262;542…
542649;542650;542651;542652;542653;542654;542655;542656;542657;542658;542659;542660;542661;542662;542663;542664;542665;542666;542667;542668;542669;542670;542671;542672;542673;542674;542675;542676;542677;542678;542679;542680;542681;542682;542683;542684;542685;542686;542687;542688;542689;542690;542691;542692;542693;542694;542695;542696;542697;542698;542699;542700;542701;542702;542703;542704;542705;…	54228;54616;526556;535060;537587;537630;538025;538124;538653;538718;538721;539994;540282;540649;540886;542518;543394;544070;544076;544138;545253;545550;549802;710369;710374;712916;712976;748956;749648;751099;751108		135			118		-1
Q9Y4K1;A0A0J9YWL0;Q96QW7;A0A494C1M5	Q9Y4K1;A0A0J9YWL0	24;24;6;3	24;24;6;3	24;24;6;3	Absent in melanoma 1 protein	AIM1	sp|Q9Y4K1|CRBG1_HUMAN Beta/gamma crystallin domain-containing protein 1 OS=Homo sapiens OX=9606 GN=CRYBG1 PE=1 SV=3;tr|A0A0J9YWL0|A0A0J9YWL0_HUMAN Beta/gamma crystallin domain-containing protein 1 OS=Homo sapiens OX=9606 GN=CRYBG1 PE=1 SV=1	4	24	24	24	18.1	18.1	18.1	188.67	1723	1723;2131;316;587	0	133.89	15465000000	632				38	13;212;1178;1351;1369;1508;1583;1671;1724;1950;2057;2120;2123;2357;2430;2952;3045;3390;3401;3776;3844;4423;4715;4733	True;True;True;True;True;True;True;True;True;True;True;True;True;True;True;True;True;True;True;True;True;True;True;True	13;236;1313;1497;1516;1662;1739;1836;1890;2141;2258;2337;2340;2602;2683;3300;3400;3771;3783;4196;4270;4909;5240;5259	442;443;444;445;446;447;448;449;450;16025;16026;16027;16028;16029;16030;16031;16032;16033;16034;16035;16036;16037;16038;16039;16040;137646;137647;137648;137649;137650;137651;148289;148290;148291;148292;148293;148294;148295;148296;148297;148298;148299;148300;148301;148302;148303;148304;148305;148306;148939;148940;148941;148942;148943;148944;148945;148946;148947;148948;148949;148950;148951;148952;1…	767;19229;19230;19231;19232;184530;198599;198600;198601;198602;198603;198604;198605;198606;198607;198608;198609;199625;199626;199627;199628;199629;199630;199631;199632;199633;199634;199635;199636;199637;199638;199639;199640;199641;199642;199643;199644;199645;199646;199647;199648;199649;199650;199651;199652;199653;199654;199655;199656;199657;199658;199659;199660;199661;199662;199663;199664;199665;…	767;19230;184530;198605;199635;240715;242637;245309;251054;283646;288623;295176;295209;415751;426198;512785;516112;563423;563755;633964;645266;730149;757019;757561							-1;-1;-1;-1
O75190;C9J2C4;A0A0J9YX62;C9JDX6;F8WCZ4;C9J2P2;E9PH18;C9JB42;C9JDR7;C9JN01;Q8WWF6;P25686;Q8NHS0;C9JRD2;C9JXB9	O75190;C9J2C4;A0A0J9YX62;C9JDX6;F8WCZ4;C9J2P2;E9PH18;C9JB42;C9JDR7;C9JN01	6;6;6;5;5;5;5;4;4;3;2;1;1;1;1	6;6;6;5;5;5;5;4;4;3;2;1;1;1;1	5;5;5;4;4;4;4;3;3;2;1;1;1;1;1	DnaJ homolog subfamily B member 6	DNAJB6	sp|O75190|DNJB6_HUMAN DnaJ homolog subfamily B member 6 OS=Homo sapiens OX=9606 GN=DNAJB6 PE=1 SV=2;tr|C9J2C4|C9J2C4_HUMAN DnaJ homolog subfamily B member 6 (Fragment) OS=Homo sapiens OX=9606 GN=DNAJB6 PE=1 SV=1;tr|A0A0J9YX62|A0A0J9YX62_HUMAN DnaJ homolog	15	6	6	5	19.6	19.6	15	36.087	326	326;228;334;125;129;145;211;66;98;45;145;324;232;228;244	0	10.869	607780000	32				39	1576;3035;3493;4382;4407;4758	True;True;True;True;True;True	1731;3389;3880;4867;4892;5285	179829;370964;370965;370966;370967;370968;370969;370970;370971;425620;425621;425622;425623;425624;425625;425626;425627;425628;425629;425630;425631;425632;533729;533730;533731;533732;533733;533734;533735;533736;533737;533738;533739;533740;533741;533742;533743;533744;533745;533746;533747;533748;533749;533750;533751;533752;533753;533754;533755;533756;533757;533758;533759;533760;533761;533762;533763;…	242463;515634;515635;515636;515637;515638;515639;515640;515641;590058;590059;727878;727879;727880;727881;727882;727883;727884;727885;727886;727887;727888;727889;727890;729132;729133;729134;729135;729136;729137;729138;729139;729140;759960;759961	242463;515636;590058;727888;729136;759960							-1;-1;-1;-1;-1;-1;-1;-1;-1;-1;-1;-1;-1;-1;-1
P46940;A0A0J9YXZ5;H0YLE8	P46940;A0A0J9YXZ5;H0YLE8	2;2;1	2;2;1	2;2;1	Ras GTPase-activating-like protein IQGAP1	IQGAP1	sp|P46940|IQGA1_HUMAN Ras GTPase-activating-like protein IQGAP1 OS=Homo sapiens OX=9606 GN=IQGAP1 PE=1 SV=1;tr|A0A0J9YXZ5|A0A0J9YXZ5_HUMAN Ras GTPase-activating-like protein IQGAP1 OS=Homo sapiens OX=9606 GN=IQGAP1 PE=1 SV=1;tr|H0YLE8|H0YLE8_HUMAN Ras GTPa	3	2	2	2	1.8	1.8	1.8	189.25	1657	1657;1191;1085	0	4.8334	13314000	2				40	1204;2283	True;True	1341;2526	142623;142624;142625;142626;142627;299179	191796;413173	191796;413173							-1;-1;-1
P49327;A0A0U1RQF0;A0A0U1RRG3;A0A1B0GTR5	P49327;A0A0U1RQF0	21;21;3;1	21;21;3;1	21;21;3;1	Fatty acid synthase;[Acyl-carrier-protein] S-acetyltransferase;[Acyl-carrier-protein] S-malonyltransferase;3-oxoacyl-[acyl-carrier-protein] synthase;3-oxoacyl-[acyl-carrier-protein] reductase;3-hydroxyacyl-[acyl-carrier-protein] dehydratase;Enoyl-[acyl-carrier-protein] reductase;Oleoyl-[acyl-carrier-protein] hydrolase	FASN	sp|P49327|FAS_HUMAN Fatty acid synthase OS=Homo sapiens OX=9606 GN=FASN PE=1 SV=3;tr|A0A0U1RQF0|A0A0U1RQF0_HUMAN 3-hydroxyacyl-[acyl-carrier-protein] dehydratase OS=Homo sapiens OX=9606 GN=FASN PE=1 SV=1	4	21	21	21	10.8	10.8	10.8	273.42	2511	2511;2509;150;18	0	165.59	3621900000	189				41	152;306;640;654;842;1128;1311;1530;1555;1594;1886;2308;2375;2551;2604;2783;2807;3665;4075;4509;4929	True;True;True;True;True;True;True;True;True;True;True;True;True;True;True;True;True;True;True;True;True	166;340;710;729;931;1258;1454;1685;1710;1750;2076;2552;2624;2814;2872;3074;3116;4075;4523;5004;5467	10675;10676;10677;10678;10679;10680;19579;19580;19581;63762;63763;63764;63765;63766;63767;63768;63769;63770;63771;63772;63773;63774;63775;63776;63777;63778;63779;63780;63781;63782;63783;63784;63785;63786;63787;69335;69336;69337;69338;69339;69340;69341;69342;69343;69344;69345;69346;69347;69348;92353;92354;92355;92356;92357;92358;92359;92360;92361;92362;92363;92364;92365;92366;92367;92368;92369;923…	13772;22729;84439;84440;84441;94767;94768;94769;94770;94771;94772;94773;94774;94775;94776;94777;127623;127624;127625;127626;127627;127628;127629;127630;127631;127632;127633;182488;182489;182490;182491;182492;182493;182494;182495;182496;182497;182498;182499;182500;182501;182502;182503;182504;182505;182506;182507;182508;182509;182510;182511;182512;182513;182514;182515;182516;182517;182518;182519;18…	13772;22729;84440;94772;127624;182527;197267;241039;241680;243000;276941;414389;422998;458321;470329;500988;503721;624577;689632;735060;775085							-1;-1;-1;-1
A0A0U1RQH2	A0A0U1RQH2	1	1	1			tr|A0A0U1RQH2|A0A0U1RQH2_HUMAN Keratin-associated protein 9-1 OS=Homo sapiens OX=9606 GN=KRTAP9-1 PE=4 SV=1	1	1	1	1	13	13	13	12.68	123	123	0.0090772	2.6292	1475800000	93				42	448	TRUE	492;493	43148;43149;43150;43151;43152;43153;43154;43155;43156;43157;43158;43159;43160;43161;43162;43163;43164;43165;43166;43167;43168;43169;43170;43171;43172;43173;43174;43175;43176;43177;43178;43179;43180;43181;43182;43183;43184;43185;43186;43187;43188;43189;43190;43191;43192;43193;43194;43195;43196;43197;43198;43199;43200;43201;43202;43203;43204;43205;43206;43207;43208;43209;43210;43211;43212;43213;432…	57904;57905;57906;57907;57908;57909;57910;57911;57912;57913;57914;57915;57916;57917;57918;57919;57920;57921;57922;57923;57924;57925;57926;57927;57928;57929;57930;57931;57932;57933;57934;57935;57936;57937;57938;57939;57940;57941;57942;57943;57944;57945;57946;57947;57948;57949;57950;57951;57952;57953;57954;57955;57956;57957;57958;57959;57960;57961;57962;57963;57964;57965;57966;57967;57968;57969;579…	57951							-1
P56537;A0A0U1RQV5	P56537;A0A0U1RQV5	1;1	1;1	1;1	Eukaryotic translation initiation factor 6	EIF6	sp|P56537|IF6_HUMAN Eukaryotic translation initiation factor 6 OS=Homo sapiens OX=9606 GN=EIF6 PE=1 SV=1;tr|A0A0U1RQV5|A0A0U1RQV5_HUMAN Uncharacterized protein (Fragment) OS=Homo sapiens OX=9606 PE=1 SV=1	2	1	1	1	9.8	9.8	9.8	26.599	245	245;110	0	11.12	46643000	3				43	4213	TRUE	4678	519599;519600;519601;519602;519603;519604;519605;519606;519607;519608;519609;519610;519611;519612	709174;709175;709176	709175							-1;-1
A0A0U1RR33;A0A0U1RQE7	A0A0U1RR33	3;1	2;0	2;0			tr|A0A0U1RR33|A0A0U1RR33_HUMAN Keratin-associated protein 9-1 OS=Homo sapiens OX=9606 GN=KRTAP9-1 PE=4 SV=1	2	3	2	2	22.7	13.6	13.6	11.846	110	110;116	0.0034014	3.3575	3453800000	196				44	484;3233;3309	True;True;False	534;535;3601;3683	45790;45791;45792;45793;45794;45795;45796;45797;45798;45799;45800;45801;45802;45803;45804;45805;45806;45807;45808;45809;45810;45811;45812;45813;45814;45815;45816;45817;45818;45819;45820;45821;45822;45823;45824;45825;45826;45827;45828;45829;45830;45831;45832;45833;45834;45835;45836;45837;45838;45839;45840;45841;45842;45843;45844;45845;45846;45847;45848;45849;45850;45851;45852;45853;45854;45855;458…	61606;61607;61608;61609;61610;61611;61612;61613;61614;61615;61616;61617;61618;61619;61620;61621;61622;61623;61624;61625;61626;61627;61628;61629;61630;61631;61632;61633;61634;61635;61636;61637;61638;61639;61640;61641;61642;61643;61644;61645;61646;61647;61648;61649;61650;61651;61652;61653;61654;61655;61656;61657;61658;61659;61660;61661;61662;61663;61664;61665;61666;61667;61668;61669;61670;61671;616…	61644;538426;549634							-1;-1
P26599;A0A6Q8PEX4;A6NLN1;A0A0U1RRM4;O95758;K7ELW5;K7ES59;A0A087WU68;K7EKJ7;K7EK45	P26599;A0A6Q8PEX4;A6NLN1;A0A0U1RRM4;O95758;K7ELW5;K7ES59;A0A087WU68;K7EKJ7;K7EK45	2;2;2;2;1;1;1;1;1;1	2;2;2;2;1;1;1;1;1;1	2;2;2;2;1;1;1;1;1;1	Polypyrimidine tract-binding protein 1;Polypyrimidine tract-binding protein 3	PTBP1;PTBP3	sp|P26599|PTBP1_HUMAN Polypyrimidine tract-binding protein 1 OS=Homo sapiens OX=9606 GN=PTBP1 PE=1 SV=1;tr|A0A6Q8PEX4|A0A6Q8PEX4_HUMAN Polypyrimidine tract-binding protein 1 OS=Homo sapiens OX=9606 GN=PTBP1 PE=1 SV=1;tr|A6NLN1|A6NLN1_HUMAN Polypyrimidine t	10	2	2	2	5.1	5.1	5.1	57.221	531	531;339;527;588;552;105;149;227;237;256	0	4.4504	205860000	12				45	2077;2692	True;True	2281;2969	216510;216511;216512;216513;216514;216515;216516;216517;216518;216519;216520;216521;216522;216523;216524;216525;345526;345527;345528;345529;345530;345531;345532;345533;345534;345535;345536;345537;345538;345539	289707;289708;289709;289710;289711;478161;478162;478163;478164;478165;478166;478167	289711;478166							-1;-1;-1;-1;-1;-1;-1;-1;-1;-1
F6XWZ1;A0A140T9V5;A0A140T9R8;A0A140T952;A0A140T924;A0A140T8X6;A0A140T9N5;O95868;A0A140T8Z4;A0A0G2JK05	F6XWZ1;A0A140T9V5;A0A140T9R8;A0A140T952;A0A140T924;A0A140T8X6;A0A140T9N5	9;9;9;9;9;9;8;4;4;3	9;9;9;9;9;9;8;4;4;3	9;9;9;9;9;9;8;4;4;3		LY6G6D	tr|F6XWZ1|F6XWZ1_HUMAN Lymphocyte antigen 6 complex locus protein G6d (Fragment) OS=Homo sapiens OX=9606 GN=LY6G6D PE=1 SV=1;tr|A0A140T9V5|A0A140T9V5_HUMAN Lymphocyte antigen 6 complex locus protein G6d (Fragment) OS=Homo sapiens OX=9606 GN=LY6G6D PE=1 SV=	10	9	9	9	63.2	63.2	63.2	18.787	174	174;174;174;174;174;174;174;133;382;382	0	31.33	4918000000	220				46	502;635;774;775;1592;1890;3229;3502;3854	True;True;True;True;True;True;True;True;True	557;704;860;861;1748;2080;3597;3890;4281	47833;47834;47835;47836;47837;47838;47839;47840;47841;47842;47843;47844;47845;47846;47847;47848;47849;47850;47851;47852;47853;47854;63470;63471;63472;63473;63474;63475;63476;63477;63478;63479;63480;63481;63482;63483;63484;63485;63486;63487;63488;63489;63490;63491;63492;63493;63494;63495;63496;63497;63498;63499;63500;63501;63502;63503;84768;84769;84770;84771;84772;84773;84774;84775;84776;84777;847…	64388;64389;64390;64391;64392;64393;64394;64395;64396;64397;64398;84103;84104;84105;84106;84107;84108;84109;84110;84111;84112;84113;84114;84115;84116;84117;84118;84119;84120;84121;84122;84123;84124;84125;84126;84127;84128;84129;84130;84131;84132;84133;84134;84135;84136;84137;84138;84139;84140;84141;84142;117433;117434;117435;117436;117437;117438;117439;117440;117441;117442;117443;117444;117445;11…	64393;84112;117442;117462;242959;277032;538326;590434;645917							-1;-1;-1;-1;-1;-1;-1;-1;-1;-1
Q9BYQ4;A0A140TA58	Q9BYQ4;A0A140TA58	7;7	3;3	2;2	Keratin-associated protein 9-2	KRTAP9-2	sp|Q9BYQ4|KRA92_HUMAN Keratin-associated protein 9-2 OS=Homo sapiens OX=9606 GN=KRTAP9-2 PE=1 SV=2;tr|A0A140TA58|A0A140TA58_HUMAN Keratin-associated protein 9-2 OS=Homo sapiens OX=9606 GN=KRTAP9-2 PE=1 SV=1	2	7	3	2	65.5	40.8	24.7	18.287	174	174;174	0	75	3729200000	166				47	2873;3101;3308;4014;4077;4243;4247	False;False;True;True;False;False;True	3209;3459;3682;4457;4525;4526;4710;4714	362077;362078;362079;362080;374458;374459;374460;374461;374462;374463;374464;374465;374466;374467;374468;374469;374470;374471;374472;374473;374474;374475;374476;374477;374478;374479;374480;374481;374482;374483;374484;374485;374486;374487;374488;374489;374490;374491;374492;374493;374494;374495;374496;374497;374498;374499;374500;374501;374502;374503;374504;374505;374506;374507;374508;374509;374510;…	504791;504792;520061;520062;520063;520064;520065;520066;520067;520068;520069;520070;520071;520072;520073;520074;520075;520076;520077;520078;520079;520080;520081;520082;520083;520084;520085;520086;520087;520088;520089;520090;520091;520092;520093;520094;520095;520096;520097;520098;520099;520100;520101;520102;520103;520104;520105;520106;520107;520108;520109;520110;520111;520112;520113;520114;520115;…	504792;520401;549557;686721;689714;711703;712833							-1;-1
A0A140TA62;CON__Q8IUT8;K7EQH6	A0A140TA62;CON__Q8IUT8	51;51;2	1;1;0	0;0;0			tr|A0A140TA62|A0A140TA62_HUMAN IF rod domain-containing protein OS=Homo sapiens OX=9606 PE=3 SV=2;	3	51	1	0	86	8.3	0	49.411	436	436;436;162	0	323.31	214560000000	521			+	48	324;453;647;648;687;1038;1039;1040;1064;1065;1803;1814;1817;1818;2086;2192;2207;2208;2263;2505;2506;2538;2545;2546;2756;2757;2950;3145;3416;3465;3466;3508;3509;3529;3535;3571;3650;3651;3652;3755;3794;3795;3870;3873;3874;3881;3882;4097;4098;4296;4922	False;False;False;False;True;False;False;False;False;False;False;False;False;False;False;False;False;False;False;False;False;False;False;False;False;False;False;False;False;False;False;False;False;False;False;False;False;False;False;False;False;False;False;False;False;False;False;False;False;False;False	359;498;720;721;722;765;1148;1149;1150;1151;1152;1153;1182;1183;1184;1974;1987;1988;1991;1992;1993;1994;1995;2294;2295;2296;2420;2441;2442;2443;2444;2445;2505;2762;2763;2801;2808;2809;3040;3041;3042;3043;3298;3507;3798;3851;3852;3896;3897;3898;3919;3925;3965;3966;4058;4059;4060;4061;4062;4174;4214;4215;4297;4300;4301;4302;4303;4310;4311;4548;4549;4770;5460	26932;26933;26934;26935;26936;26937;26938;26939;26940;26941;26942;26943;26944;26945;26946;26947;26948;26949;26950;26951;26952;26953;26954;26955;26956;26957;26958;26959;26960;26961;26962;26963;26964;26965;26966;26967;26968;26969;26970;26971;26972;26973;26974;26975;26976;26977;26978;26979;26980;26981;26982;26983;26984;26985;26986;26987;26988;26989;26990;26991;26992;26993;26994;26995;26996;26997;269…
4144;104145;104146;104147;104148;104149;104150;104151;104152;104153;104154;104155;104156;104157;104158;104159;104160;104161;104162;104163;104164;104165;104166;104167;104168;104169;104170;104171;104172;104173;104174;104175;104176;104177;104178;104179;104180;104181;104182;104183;104184;104185;104186;104187;104188;104189;104190;104191;104192;104193;104194;104195;104196;104197;104198;104199;104200;10…
0383;110384;110385;110386;110387;110388;110389;110390;110391;110392;110393;110394;110395;110396;110397;110398;110399;110400;110401;110402;110403;110404;110405;110406;110407;110408;110409;110410;110411;110412;110413;110414;110415;110416;110417;110418;110419;110420;110421;110422;110423;110424;110425;110426;110427;110428;110429;110430;110431;110432;110433;110434;110435;110436;110437;110438;110439;11…
1907;191908;191909;191910;191911;191912;191913;191914;191915;191916;191917;191918;191919;191920;191921;191922;191923;191924;191925;191926;191927;191928;191929;191930;191931;191932;191933;191934;191935;191936;191937;191938;191939;191940;191941;191942;191943;191944;191945;191946;191947;191948;191949;191950;191951;191952;191953;191954;191955;191956;191957;191958;191959;191960;191961;191962;191963;19…
4366;244367;244368;244369;244370;244371;244372;244373;244374;244375;244376;244377;244378;244379;244380;244381;244382;244383;244384;244385;244386;244387;244388;244389;244390;244391;244392;244393;244394;244395;244396;244397;244398;244399;244400;244401;244402;244403;244404;244405;244406;244407;244408;244409;244410;244411;244412;244413;244414;244415;244416;244417;244418;244419;244420;244421;244422;24…
3558;293559;293560;293561;293562;293563;293564;293565;293566;293567;293568;293569;293570;293571;293572;293573;293574;293575;293576;293577;293578;293579;293580;293581;293582;293583;293584;293585;293586;293587;293588;293589;293590;293591;293592;293593;293594;293595;293596;293597;293598;293599;293600;293601;293602;293603;293604;293605;293606;293607;293608;293609;293610;293611;293612;293613;293614;29…
3508;313509;313510;313511;313512;313513;313514;313515;313516;313517;313518;313519;313520;313521;313522;313523;313524;313525;313526;313527;313528;313529;313530;313531;313532;313533;313534;313535;313536;313537;313538;313539;313540;313541;313542;313543;313544;313545;313546;313547;313548;313549;313550;313551;313552;313553;313554;313555;313556;313557;313558;313559;313560;313561;313562;313563;313564;31…
0785;330786;330787;330788;330789;330790;330791;330792;330793;330794;330795;330796;330797;330798;330799;330800;330801;330802;330803;330804;330805;330806;330807;330808;330809;330810;330811;330812;330813;330814;330815;330816;330817;330818;330819;330820;330821;330822;330823;330824;330825;330826;330827;330828;330829;330830;330831;330832;330833;330834;330835;330836;330837;330838;330839;330840;330841;33…
7737;417738;417739;417740;417741;417742;417743;417744;417745;417746;417747;417748;417749;417750;417751;417752;417753;417754;417755;417756;417757;417758;417759;417760;417761;417762;417763;417764;417765;417766;417767;417768;417769;417770;417771;417772;417773;417774;417775;417776;417777;417778;417779;417780;417781;417782;417783;417784;417785;417786;417787;417788;417789;417790;417791;417792;417793;41…
2417;422418;422419;422420;422421;422422;422423;422424;422425;422426;422427;422428;422429;422430;422431;422432;422433;422434;422435;422436;422437;422438;422439;422440;422441;422442;422443;422444;422445;422446;422447;422448;422449;422450;422451;422452;422453;422454;422455;422456;422457;422458;422459;422460;422461;422462;422463;422464;422465;422466;422467;422468;422469;422470;422471;422472;422473;42…
5511;435512;435513;435514;435515;435516;435517;435518;435519;435520;435521;435522;435523;435524;435525;435526;435527;435528;435529;435530;435531;435532;435533;435534;435535;435536;435537;435538;435539;435540;435541;435542;435543;435544;435545;435546;435547;435548;435549;435550;435551;435552;435553;435554;435555;435556;435557;435558;435559;435560;435561;435562;435563;435564;435565;435566;435567;43…
3901;473902;473903;473904;473905;473906;473907;473908;473909;473910;473911;473912;473913;473914;473915;473916;473917;473918;473919;473920;473921;473922;473923;473924;473925;473926;473927;473928;473929;473930;473931;473932;473933;473934;473935;473936;473937;473938;473939;473940;473941;473942;473943;473944;473945;473946;473947;473948;473949;473950;473951;473952;473953;473954;473955;473956;473957;47…
0442;480443;480444;480445;480446;480447;480448;480449;480450;480451;480452;480453;480454;480455;480456;480457;480458;480459;480460;480461;480462;480463;480464;480465;480466;480467;480468;480469;480470;480471;480472;480473;480474;480475;480476;480477;480478;480479;480480;480481;480482;480483;480484;480485;480486;480487;480488;480489;480490;480491;480492;480493;480494;480495;480496;480497;480498;48…
4848;524849;524850;524851;524852;524853;524854;524855;524856;524857;524858;524859;524860;524861;524862;524863;524864;524865;524866;524867;524868;524869;524870;524871;524872;524873;524874;524875;524876;524877;524878;524879;524880;524881;524882;524883;524884;524885;524886;524887;524888;524889;524890;524891;524892;524893;524894;524895;524896;524897;524898;524899;524900;524901;524902;524903;524904;52…
4051;574052;574053;574054;574055;574056;574057;574058;574059;574060;574061;574062;574063;574064;574065;574066;574067;574068;574069;574070;574071;574072;574073;574074;574075;574076;574077;574078;574079;574080;574081;574082;574083;574084;574085;574086;574087;574088;574089;574090;574091;574092;574093;574094;574095;574096;574097;574098;574099;574100;574101;574102;574103;574104;574105;574106;574107;57…	34731;34732;34733;34734;34735;34736;34737;34738;34739;34740;34741;34742;34743;34744;34745;34746;34747;34748;34749;34750;34751;34752;34753;34754;34755;34756;34757;34758;34759;34760;34761;34762;34763;34764;34765;34766;34767;34768;34769;34770;34771;34772;34773;34774;34775;34776;34777;34778;34779;34780;34781;34782;34783;34784;34785;34786;34787;34788;34789;34790;34791;34792;34793;34794;34795;34796;347…
139503;139504;139505;139506;139507;139508;139509;139510;139511;139512;139513;139514;139515;139516;139517;139518;139519;139520;139521;139522;139523;139524;139525;139526;139527;139528;139529;139530;139531;139532;139533;139534;139535;139536;139537;139538;139539;139540;139541;139542;139543;139544;139545;139546;139547;139548;139549;139550;139551;139552;139553;139554;139555;139556;139557;139558;139559;…
144183;144184;144185;144186;144187;144188;144189;144190;144191;144192;144193;144194;144195;144196;144197;144198;144199;144200;144201;144202;144203;144204;144205;144206;144207;144208;144209;144210;144211;144212;144213;144214;144215;144216;144217;144218;144219;144220;144221;144222;144223;144224;144225;144226;144227;144228;144229;144230;144231;144232;144233;144234;144235;144236;144237;144238;144239;…
150384;150385;150386;150387;150388;150389;150390;150391;150392;150393;150394;150395;150396;150397;150398;150399;150400;150401;150402;150403;150404;150405;150406;150407;150408;150409;150410;150411;150412;150413;150414;150415;150416;150417;150418;150419;150420;150421;150422;150423;150424;150425;150426;150427;150428;150429;150430;150431;150432;150433;150434;150435;150436;150437;150438;150439;150440;…
258212;258213;258214;258215;258216;258217;258218;258219;258220;258221;258222;258223;258224;258225;258226;258227;258228;258229;258230;258231;258232;258233;258234;258235;258236;258237;258238;258239;258240;258241;258242;258243;258244;258245;258246;258247;258248;258249;258250;258251;258252;258253;258254;258255;258256;258257;258258;258259;258260;258261;258262;258263;258264;258265;258266;258267;258268;…
262892;262893;262894;262895;262896;262897;262898;262899;262900;262901;262902;262903;262904;262905;262906;262907;262908;262909;262910;262911;262912;262913;262914;262915;262916;262917;262918;262919;262920;262921;262922;262923;262924;262925;262926;262927;262928;262929;262930;262931;262932;262933;262934;262935;262936;262937;262938;262939;262940;262941;262942;262943;262944;262945;262946;262947;262948;…
348386;348387;348388;348389;348390;348391;348392;348393;348394;348395;348396;348397;348398;348399;348400;348401;348402;348403;348404;348405;348406;348407;348408;348409;348410;348411;348412;348413;348414;348415;348416;348417;348418;348419;348420;348421;348422;348423;348424;348425;348426;348427;348428;348429;348430;348431;348432;348433;348434;348435;348436;348437;348438;348439;348440;348441;348442;…
406035;406036;406037;406038;406039;406040;406041;406042;406043;406044;406045;406046;406047;406048;406049;406050;406051;406052;406053;406054;406055;406056;406057;406058;406059;406060;406061;406062;406063;406064;406065;406066;406067;406068;406069;406070;406071;406072;406073;406074;406075;406076;406077;406078;406079;406080;406081;406082;406083;406084;406085;406086;406087;406088;406089;406090;406091;…
410715;410716;410717;410718;410719;410720;410721;410722;410723;410724;410725;410726;410727;410728;410729;410730;410731;410732;410733;410734;410735;410736;410737;410738;410739;410740;410741;410742;410743;410744;410745;410746;410747;410748;410749;410750;410751;410752;410753;410754;410755;410756;410757;410758;410759;410760;410761;410762;410763;410764;410765;410766;410767;410768;410769;410770;410771;…
436963;436964;436965;436966;436967;436968;436969;436970;436971;436972;436973;436974;436975;436976;436977;436978;436979;436980;436981;436982;436983;436984;436985;436986;436987;436988;436989;436990;436991;436992;436993;436994;436995;436996;436997;436998;436999;437000;437001;437002;437003;437004;437005;437006;437007;437008;437009;437010;437011;437012;437013;437014;437015;437016;437017;437018;437019;…
458049;458050;458051;458052;458053;458054;458055;458056;458057;458058;458059;458060;458061;458062;458063;458064;458065;458066;458067;458068;458069;458070;458071;458072;458073;458074;458075;458076;458077;458078;458079;458080;458081;458082;458083;458084;458085;458086;458087;458088;458089;458090;458091;458092;458093;458094;458095;458096;458097;458098;458099;458100;458101;458102;458103;458104;458105;…
579421;579422;579423;579424;579425;579426;579427;579428;579429;579430;579431;579432;579433;579434;579435;579436;579437;579438;579439;579440;579441;579442;579443;579444;579445;579446;579447;579448;579449;579450;579451;579452;579453;579454;579455;579456;579457;579458;579459;579460;579461;579462;579463;579464;579465;579466;579467;579468;579469;579470;579471;579472;579473;579474;579475;579476;579477;…
584101;584102;584103;584104;584105;584106;584107;584108;584109;584110;584111;584112;584113;584114;584115;584116;584117;584118;584119;584120;584121;584122;584123;584124;584125;584126;584127;584128;584129;584130;584131;584132;584133;584134;584135;584136;584137;584138;584139;584140;584141;584142;584143;584144;584145;584146;584147;584148;584149;584150;584151;584152;584153;584154;584155;584156;584157;…
588781;588782;588783;588784;588785;588786;588787;590685;590686;590687;590688;590689;590690;590691;590692;590693;590694;590695;590696;590697;590698;590699;590700;590701;590702;590703;590704;590705;590706;590707;590708;590709;590710;590711;590712;590713;590714;590715;590716;590717;590718;590719;590720;590721;590722;590723;590724;590725;590726;590727;590728;590729;590730;590731;590732;590733;590734;…
624134;624135;624136;624137;624138;624139;624140;624141;624142;624143;624144;624145;624146;624147;624148;624149;624150;624151;624152;624153;624154;624155;624156;624157;624158;624159;624160;624161;624162;624163;624164;624165;624166;624167;624168;624169;624170;624171;624172;624173;624174;624175;624176;624177;624178;624179;624180;624181;624182;624183;624184;624185;624186;624187;624188;624189;624190;…
649567;649568;649569;649570;649571;649572;649573;649574;649575;649576;649577;649578;649579;649580;649581;649582;649583;649584;649585;649586;649587;649588;649589;649590;649591;649592;649593;649594;649595;649596;649597;649598;649599;649600;649601;649602;649603;649604;649605;649606;649607;649608;649609;649610;649611;649612;649613;649614;649615;649616;649617;649618;649619;649620;649621;649622;649623;…
657920;657921;657922;657923;657924;657925;657926;657927;657928;657929;657930;657931;657932;657933;657934;657935;657936;657937;657938;657939;657940;657941;657942;657943;657944;657945;657946;657947;657948;657949;657950;657951;657952;657953;657954;657955;657956;657957;657958;657959;657960;657961;657962;657963;657964;657965;657966;657967;657968;657969;657970;657971;657972;657973;657974;657975;657976;…
691939;691940;691941;691942;691943;691944;691945;691946;691947;691948;691949;691950;691951;691952;691953;691954;691955;691956;691957;691958;691959;691960;691961;691962;691963;691964;691965;691966;691967;691968;691969;691970;691971;691972;691973;691974;691975;691976;691977;691978;691979;691980;691981;691982;691983;691984;691985;691986;691987;691988;691989;691990;691991;691992;691993;691994;691995;…
717908;717909;717910;717911;717912;717913;717914;717915;717916;717917;717918;717919;717920;717921;717922;717923;717924;717925;717926;717927;717928;717929;717930;717931;717932;717933;717934;717935;717936;717937;717938;717939;717940;717941;717942;717943;717944;717945;717946;717947;717948;717949;717950;717951;717952;717953;717954;717955;717956;717957;717958;717959;717960;717961;717962;717963;717964;…
773297;773298;773299;773300;773301;773302;773303;773304;773305;773306;773307;773308;773309;773310;773311;773312;773313;773314;773315;773316;773317;773318;773319;773320;773321;773322;773323;773324;773325;773326;773327;773328;773329;773330;773331;773332;773333;773334;773335;773336;773337;773338;773339;773340;773341;773342;773343;773344;773345;773346;773347;773348;773349;773350;773351;773352;773353;…	35620;58547;84913;85300;95618;145261;145988;145995;150154;152872;254803;257867;263136;263155;290591;333921;346763;350152;406042;434357;436496;454278;458030;458189;483669;484940;511526;527353;568829;587225;588768;590694;592851;600809;601188;606428;623217;623905;624270;630650;635413;636652;646997;651036;651219;655173;660005;693170;693209;715798;774450	4;18;19;20;21	23;24;25;26;27;28;29;136	12	117;215;226;318;319	115;128;150;177;215;226;234;298	102	-1;-1;-1
A0A140TA64	A0A140TA64	27	6	3			tr|A0A140TA64|A0A140TA64_HUMAN Uncharacterized protein OS=Homo sapiens OX=9606 GN=LOC100996750 PE=1 SV=1	1	27	6	3	92.4	50	29.5	22.491	210	210	0	323.31	22803000000	244				49	443;451;3132;3134;3188;3216;3219;3234;3235;3238;3239;3247;3248;3254;3260;3263;3264;3267;3269;3312;4249;4252;4637;4641;4642;4656;4657	False;True;False;False;False;False;True;False;False;False;False;False;False;True;False;False;False;False;False;False;False;True;False;False;False;True;True	486;496;3493;3495;3553;3584;3587;3602;3603;3606;3607;3608;3616;3617;3618;3625;3626;3633;3636;3637;3640;3642;3687;4716;4719;5152;5157;5158;5159;5174;5175	41151;41152;41153;41154;41155;41156;41157;41158;41159;41160;41161;41162;41163;41164;41165;41166;41167;41168;41169;41170;41171;41172;41173;41174;41175;41176;41177;41178;41179;41180;41181;41182;41183;41184;41185;41186;41187;41188;41189;41190;41191;41192;41193;41194;41195;41196;41197;41198;41199;41200;41201;41202;41203;41204;41205;41206;41207;41208;41209;41210;41211;41212;41213;41214;41215;41216;412…
6866;396867;396868;396869;396870;396871;396872;396873;396874;396875;396876;396877;396878;396879;396880;396881;396882;396883;396884;396885;396886;396887;396888;396889;396890;396891;396892;396893;396894;396895;396896;396897;396898;396899;396900;396901;396902;396903;396904;396905;396906;396907;396908;396909;396910;396911;396912;396913;396914;396915;396916;396917;396918;396919;396920;396921;396922;39…	54197;54198;54199;54200;54201;54202;54203;54204;54205;54206;54207;54208;54209;54210;54211;54212;54213;54214;54215;54216;54217;54218;54219;54220;54221;54222;54223;54224;54225;54226;54227;54228;54229;54230;54231;54232;54233;54234;54235;54236;54237;54238;54239;54240;54241;54242;54243;54244;54245;54246;54247;54248;54249;54250;54251;54252;54253;54254;54255;54256;54257;54258;54259;54260;54261;54262;542…
633;542634;542635;542636;542637;542638;542639;542640;542641;542642;542643;542644;542645;542646;542647;542648;542649;542650;542651;542652;542653;542654;542655;542656;542657;542658;542659;542660;542661;542662;542663;542664;542665;542666;542667;542668;542669;542670;542671;542672;542673;542674;542675;542676;542677;542678;542679;542680;542681;542682;542683;542684;542685;542686;542687;542688;542689;542…
936;748937;748938;748939;748940;748941;748942;748943;748944;748945;748946;748947;748948;748949;748950;748951;748952;748953;748954;748955;748956;748957;748958;748959;748960;748961;748962;748963;748964;748965;748966;748967;748968;748969;748970;748971;748972;748973;748974;748975;748976;748977;748978;748979;748980;748981;748982;748983;748984;748985;748986;748987;748988;748989;748990;748991;748992;748…	54228;58151;526322;526517;535060;537722;537928;538653;538714;539994;540282;541435;541771;542048;542518;543330;543335;544070;544101;551053;712916;712979;748956;750207;750502;751210;751235	22	134;135	13	121	78;191	91	-1
A0A140TA67;A8MVA2	A0A140TA67	4;1	1;1	1;1			tr|A0A140TA67|A0A140TA67_HUMAN Keratin-associated protein 9-6 OS=Homo sapiens OX=9606 GN=KRTAP9-6 PE=4 SV=1	2	4	1	1	40.2	8	8	18.383	174	174;160	0	147.3	28431000000	742				50	3101;4012;4078;4244	False;False;True;False	3459;4455;4527;4528;4711	374458;374459;374460;374461;374462;374463;374464;374465;374466;374467;374468;374469;374470;374471;374472;374473;374474;374475;374476;374477;374478;374479;374480;374481;374482;374483;374484;374485;374486;374487;374488;374489;374490;374491;374492;374493;374494;374495;374496;374497;374498;374499;374500;374501;374502;374503;374504;374505;374506;374507;374508;374509;374510;374511;374512;374513;374514;…	520061;520062;520063;520064;520065;520066;520067;520068;520069;520070;520071;520072;520073;520074;520075;520076;520077;520078;520079;520080;520081;520082;520083;520084;520085;520086;520087;520088;520089;520090;520091;520092;520093;520094;520095;520096;520097;520098;520099;520100;520101;520102;520103;520104;520105;520106;520107;520108;520109;520110;520111;520112;520113;520114;520115;520116;520117;…	520401;686664;690374;712100							-1;-1
A0A140TA69	A0A140TA69	54	26	0			tr|A0A140TA69|A0A140TA69_HUMAN Keratin, type I cuticular Ha4 OS=Homo sapiens OX=9606 GN=KRT34 PE=3 SV=1	1	54	26	0	86	52.1	0	49.43	436	436	0	323.31	2083300000000	15747				51	324;453;647;648;688;1038;1039;1040;1064;1065;1803;1814;1817;1818;2086;2192;2207;2208;2263;2505;2506;2538;2545;2546;2756;2757;2950;3145;3416;3465;3466;3508;3509;3529;3535;3571;3572;3650;3651;3652;3755;3794;3795;3870;3873;3874;3881;3882;4097;4098;4296;4297;4922;4942	False;True;True;True;False;False;False;False;False;True;True;False;True;True;True;False;False;False;False;True;True;True;True;True;True;True;True;False;True;False;False;True;True;False;False;False;False;True;True;True;True;False;True;True;False;False;False;False;False;True;False;False;False;False	359;498;720;721;722;766;1148;1149;1150;1151;1152;1153;1182;1183;1184;1974;1987;1988;1991;1992;1993;1994;1995;2294;2295;2296;2420;2441;2442;2443;2444;2445;2505;2762;2763;2801;2808;2809;3040;3041;3042;3043;3298;3507;3798;3851;3852;3896;3897;3898;3919;3925;3965;3966;3967;4058;4059;4060;4061;4062;4174;4214;4215;4297;4300;4301;4302;4303;4310;4311;4548;4549;4770;4771;5460;5482	26932;26933;26934;26935;26936;26937;26938;26939;26940;26941;26942;26943;26944;26945;26946;26947;26948;26949;26950;26951;26952;26953;26954;26955;26956;26957;26958;26959;26960;26961;26962;26963;26964;26965;26966;26967;26968;26969;26970;26971;26972;26973;26974;26975;26976;26977;26978;26979;26980;26981;26982;26983;26984;26985;26986;26987;26988;26989;26990;26991;26992;26993;26994;26995;26996;26997;269…
74335;74336;74337;74338;74339;74340;74341;74342;74343;74344;74345;74346;74347;74348;74349;74350;74351;74352;74353;74354;74355;74356;74357;74358;74359;74360;74361;74362;74363;74364;74365;74366;74367;74368;74369;74370;74371;74372;74373;74374;74375;74376;74377;74378;74379;74380;74381;74382;74383;74384;74385;74386;74387;74388;74389;74390;74391;74392;74393;74394;74395;74396;74397;74398;74399;74400;744…
449;104450;104451;104452;104453;104454;104455;104456;104457;104458;104459;104460;104461;104462;104463;104464;104465;104466;104467;104468;104469;104470;104471;104472;104473;104474;104475;104476;104477;104478;104479;104480;104481;104482;104483;104484;104485;104486;104487;104488;104489;104490;104491;104492;104493;104494;104495;104496;104497;104498;104499;104500;104501;104502;104503;104504;104505;104…
688;110689;110690;110691;110692;110693;110694;110695;110696;110697;110698;110699;110700;110701;110702;110703;110704;110705;110706;110707;110708;110709;110710;110711;110712;110713;110714;110715;110716;110717;110718;110719;110720;110721;110722;110723;110724;110725;110726;110727;110728;110729;110730;110731;110732;110733;110734;110735;110736;110737;110738;110739;110740;110741;110742;110743;110744;110…
212;192213;192214;192215;192216;192217;192218;192219;192220;192221;192222;192223;192224;192225;192226;192227;192228;192229;192230;192231;192232;192233;192234;192235;192236;192237;192238;192239;192240;192241;192242;192243;192244;192245;192246;192247;192248;192249;192250;192251;192252;192253;192254;192255;192256;192257;192258;192259;192260;192261;192262;192263;192264;192265;192266;192267;192268;192…
671;244672;244673;244674;244675;244676;244677;244678;244679;244680;244681;244682;244683;244684;244685;244686;244687;244688;244689;244690;244691;244692;244693;244694;244695;244696;244697;244698;244699;244700;244701;244702;244703;244704;244705;244706;244707;244708;244709;244710;244711;244712;244713;244714;244715;244716;244717;244718;244719;244720;244721;244722;244723;244724;244725;244726;244727;244…
863;293864;293865;293866;293867;293868;293869;293870;293871;293872;293873;293874;293875;293876;293877;293878;293879;293880;293881;293882;293883;293884;293885;293886;293887;293888;293889;293890;293891;293892;293893;293894;293895;293896;293897;293898;293899;293900;293901;293902;293903;293904;293905;293906;293907;293908;293909;293910;293911;293912;293913;293914;293915;293916;293917;293918;293919;293…
813;313814;313815;313816;313817;313818;313819;313820;313821;313822;313823;313824;313825;313826;313827;313828;313829;313830;313831;313832;313833;313834;313835;313836;313837;313838;313839;313840;313841;313842;313843;313844;313845;313846;313847;313848;313849;313850;313851;313852;313853;313854;313855;313856;313857;313858;313859;313860;313861;313862;313863;313864;313865;313866;313867;313868;313869;313…
090;331091;331092;331093;331094;331095;331096;331097;331098;331099;331100;331101;331102;331103;331104;331105;331106;331107;331108;331109;331110;331111;331112;331113;331114;331115;331116;331117;331118;331119;331120;331121;331122;331123;331124;331125;331126;331127;331128;331129;331130;331131;331132;331133;331134;331135;331136;331137;331138;331139;331140;331141;331142;331143;331144;331145;331146;331…
042;418043;418044;418045;418046;418047;418048;418049;418050;418051;418052;418053;418054;418055;418056;418057;418058;418059;418060;418061;418062;418063;418064;418065;418066;418067;418068;418069;418070;418071;418072;418073;418074;418075;418076;418077;418078;418079;418080;418081;418082;418083;418084;418085;418086;418087;418088;418089;418090;418091;418092;418093;418094;418095;418096;418097;418098;418…
722;422723;422724;422725;422726;422727;422728;422729;422730;422731;422732;422733;422734;422735;422736;422737;422738;422739;422740;422741;422742;422743;422744;422745;422746;422747;422748;422749;422750;422751;422752;422753;422754;422755;422756;422757;422758;422759;422760;422761;422762;422763;422764;422765;422766;422767;422768;422769;422770;422771;422772;422773;422774;422775;422776;422777;422778;422…
361;440362;440363;440364;440365;440366;440367;440368;440369;440370;440371;440372;440373;440374;440375;440376;440377;440378;440379;440380;440381;440382;440383;440384;440385;440386;440387;440388;440389;440390;440391;440392;440393;440394;440395;440396;440397;440398;440399;440400;440401;440402;440403;440404;440405;440406;440407;440408;440409;440410;440411;440412;440413;440414;440415;440416;440417;440…
170;474171;474172;474173;474174;474175;474176;474177;474178;474179;474180;474181;474182;474183;474184;474185;474186;474187;474188;474189;474190;474191;474192;474193;474194;474195;474196;474197;474198;474199;474200;474201;474202;474203;474204;474205;474206;474207;474208;474209;474210;474211;474212;474213;474214;474215;474216;474217;474218;474219;474220;474221;474222;474223;474224;474225;474226;474…
711;480712;480713;480714;480715;480716;480717;480718;480719;480720;480721;480722;480723;480724;480725;480726;480727;480728;480729;480730;480731;480732;480733;480734;480735;480736;480737;480738;480739;480740;480741;480742;480743;480744;480745;480746;480747;480748;480749;480750;480751;480752;480753;480754;480755;480756;480757;480758;480759;480760;480761;480762;480763;480764;480765;480766;480767;480…
117;525118;525119;525120;525121;525122;525123;525124;525125;525126;525127;525128;525129;525130;525131;525132;525133;525134;525135;525136;525137;525138;525139;525140;525141;525142;525143;525144;525145;525146;525147;525148;525149;525150;525151;525152;525153;525154;525155;525156;525157;525158;525159;525160;525161;525162;525163;525164;525165;525166;525167;525168;525169;525170;525171;525172;525173;525…
917;573918;573919;573920;573921;573922;573923;573924;573925;573926;573927;573928;573929;573930;573931;573932;573933;573934;573935;573936;573937;573938;573939;573940;573941;573942;573943;573944;573945;573946;573947;573948;573949;573950;573951;573952;573953;573954;573955;573956;573957;573958;573959;573960;573961;573962;573963;573964;573965;573966;573967;573968;573969;573970;573971;573972;573973;573…	34731;34732;34733;34734;34735;34736;34737;34738;34739;34740;34741;34742;34743;34744;34745;34746;34747;34748;34749;34750;34751;34752;34753;34754;34755;34756;34757;34758;34759;34760;34761;34762;34763;34764;34765;34766;34767;34768;34769;34770;34771;34772;34773;34774;34775;34776;34777;34778;34779;34780;34781;34782;34783;34784;34785;34786;34787;34788;34789;34790;34791;34792;34793;34794;34795;34796;347…
98782;98783;98784;98785;98786;98787;98788;98789;98790;98791;98792;98793;98794;98795;98796;98797;98798;98799;98800;98801;98802;98803;98804;98805;98806;98807;98808;98809;98810;98811;98812;98813;98814;98815;98816;98817;98818;98819;98820;98821;98822;98823;98824;98825;98826;98827;98828;98829;98830;98831;98832;98833;98834;98835;98836;98837;98838;98839;98840;98841;98842;98843;98844;98845;98846;98847;988…
103636;103637;103638;103639;103640;103641;103642;103643;103644;103645;103646;103647;103648;103649;103650;103651;103652;103653;103654;103655;103656;103657;103658;103659;103660;103661;103662;103663;103664;103665;103666;103667;103668;103669;103670;103671;103672;103673;103674;103675;103676;103677;103678;103679;103680;103681;103682;103683;103684;103685;103686;103687;103688;103689;103690;103691;103692;…
140684;140685;140686;140687;140688;140689;140690;140691;140692;140693;140694;140695;140696;140697;140698;140699;140700;140701;140702;140703;140704;140705;140706;140707;140708;140709;140710;140711;140712;140713;140714;140715;140716;140717;140718;140719;140720;140721;140722;140723;140724;140725;140726;140727;140728;140729;140730;140731;140732;140733;140734;140735;140736;140737;140738;140739;140740;…
145364;145365;145366;145367;145368;145369;145370;145371;145372;145373;145374;145375;145376;145377;145378;145379;145380;145381;145382;145383;145384;145385;145386;145387;145388;145389;145390;145391;145392;145393;145394;145395;145396;145397;145398;145399;145400;145401;145402;145403;145404;145405;145406;145407;145408;145409;145410;145411;145412;145413;145414;145415;145416;145417;145418;145419;145420;…
151565;151566;151567;151568;151569;151570;151571;151572;151573;151574;151575;151576;151577;151578;151579;151580;151581;151582;151583;151584;151585;151586;151587;151588;151589;151590;151591;151592;151593;151594;151595;151596;151597;151598;151599;151600;151601;151602;151603;151604;151605;151606;151607;151608;151609;151610;151611;151612;151613;151614;151615;151616;151617;151618;151619;151620;151621;…
259393;259394;259395;259396;259397;259398;259399;259400;259401;259402;259403;259404;259405;259406;259407;259408;259409;259410;259411;259412;259413;259414;259415;259416;259417;259418;259419;259420;259421;259422;259423;259424;259425;259426;259427;259428;259429;259430;259431;259432;259433;259434;259435;259436;259437;259438;259439;259440;259441;259442;259443;259444;259445;259446;259447;259448;259449;…
333135;333136;333137;333138;333139;333140;333141;333142;333143;333144;333145;333146;333147;333148;333149;333150;333151;333152;333153;333154;333155;333156;333157;333158;333159;333160;333161;333162;333163;333164;333165;333166;333167;333168;333169;333170;333171;333172;333173;333174;333175;333176;333177;333178;333179;333180;333181;333182;333183;333184;333185;333186;333187;333188;333189;333190;333191;…
349567;349568;349569;349570;349571;349572;349573;349574;349575;349576;349577;349578;349579;349580;349581;349582;349583;349584;349585;349586;349587;349588;349589;349590;349591;349592;349593;349594;349595;349596;349597;349598;349599;349600;349601;349602;349603;349604;349605;349606;349607;349608;349609;349610;349611;349612;349613;349614;349615;349616;349617;349618;349619;349620;349621;349622;349623;…
407216;407217;407218;407219;407220;407221;407222;407223;407224;407225;407226;407227;407228;407229;407230;407231;407232;407233;407234;407235;407236;407237;407238;407239;407240;407241;407242;407243;407244;407245;407246;407247;407248;407249;407250;407251;407252;407253;407254;407255;407256;407257;407258;407259;407260;407261;407262;407263;407264;407265;407266;407267;407268;407269;407270;407271;407272;…
433464;433465;433466;433467;433468;433469;433470;433471;433472;433473;433474;433475;433476;433477;433478;433479;433480;433481;433482;433483;433484;433485;433486;433487;433488;433489;433490;433491;433492;433493;433494;433495;433496;433497;433498;433499;433500;433501;433502;433503;433504;433505;433506;433507;433508;433509;433510;433511;433512;433513;433514;433515;433516;433517;433518;433519;433520;…
453770;453771;453772;453773;453774;453775;453776;453777;453778;453779;453780;453781;453782;453783;453784;453785;453786;453787;453788;453789;453790;453791;453792;453793;453794;453795;453796;453797;453798;453799;453800;453801;453802;453803;453804;453805;453806;453807;453808;453809;453810;453811;453812;453813;453814;453815;453816;453817;453818;453819;453820;453821;453822;453823;453824;453825;453826;…
483141;483142;483143;483144;483145;483146;483147;483148;483149;483150;483151;483152;483153;483154;483155;483156;483157;483158;483159;483160;483161;483162;483163;483164;483165;483166;483167;483168;483169;483170;483171;483172;483173;483174;483175;483176;483177;483178;483179;483180;483181;483182;483183;483184;483185;483186;483187;483188;483189;483190;483191;483192;483193;483194;483195;483196;483197;…
580602;580603;580604;580605;580606;580607;580608;580609;580610;580611;580612;580613;580614;580615;580616;580617;580618;580619;580620;580621;580622;580623;580624;580625;580626;580627;580628;580629;580630;580631;580632;580633;580634;580635;580636;580637;580638;580639;580640;580641;580642;580643;580644;580645;580646;580647;580648;580649;580650;580651;580652;580653;580654;580655;580656;580657;580658;…
585282;585283;585284;585285;585286;585287;585288;585289;585290;585291;585292;585293;585294;585295;585296;585297;585298;585299;585300;585301;585302;585303;585304;585305;585306;585307;585308;585309;585310;585311;585312;585313;585314;585315;585316;585317;585318;585319;585320;585321;585322;585323;585324;585325;585326;585327;585328;585329;585330;585331;585332;585333;585334;585335;585336;585337;585338;…
591859;591860;591861;591862;591863;591864;591865;591866;591867;591868;591869;591870;591871;591872;591873;591874;591875;591876;591877;591878;591879;591880;591881;591882;591883;591884;591885;591886;591887;591888;591889;591890;591891;591892;591893;591894;591895;591896;591897;591898;591899;591900;591901;591902;591903;591904;591905;591906;591907;591908;591909;591910;591911;591912;591913;591914;591915;…
635870;635871;635872;635873;635874;635875;635876;635877;635878;635879;635880;635881;635882;635883;635884;635885;635886;635887;635888;635889;635890;635891;635892;635893;635894;635895;635896;635897;635898;635899;635900;635901;635902;635903;635904;635905;635906;635907;635908;635909;635910;635911;635912;635913;635914;635915;635916;635917;635918;635919;635920;635921;635922;635923;635924;635925;635926;…
650731;650732;650733;650734;650735;650736;650737;650738;650739;650740;650741;650742;650743;650744;650745;650746;650747;650748;650749;650750;650751;650752;650753;650754;650755;650756;650757;650758;650759;650760;650761;650762;650763;650764;650765;650766;650767;650768;650769;650770;650771;650772;650773;650774;650775;650776;650777;650778;650779;650780;650781;650782;650783;650784;650785;650786;650787;…
659084;659085;659086;659087;659088;659089;659090;659091;659092;659093;659094;659095;659096;659097;659098;659099;659100;659101;659102;659103;659104;659105;659106;659107;659108;659109;659110;659111;659112;659113;659114;659115;659116;659117;659118;659119;659120;659121;659122;659123;659124;659125;659126;659127;659128;659129;659130;659131;659132;659133;659134;659135;659136;659137;659138;659139;659140;…
693103;693104;693105;693106;693107;693108;693109;693110;693111;693112;693113;693114;693115;693116;693117;693118;693119;693120;693121;693122;693123;693124;693125;693126;693127;693128;693129;693130;693131;693132;693133;693134;693135;693136;693137;693138;693139;693140;693141;693142;693143;693144;693145;693146;693147;693148;693149;693150;693151;693152;693153;693154;693155;693156;693157;693158;693159;…
719072;719073;719074;719075;719076;719077;719078;719079;719080;719081;719082;719083;719084;719085;719086;719087;719088;719089;719090;719091;719092;719093;719094;719095;719096;719097;719098;719099;719100;719101;719102;719103;719104;719105;719106;719107;719108;719109;719110;719111;719112;719113;719114;719115;719116;719117;719118;719119;719120;719121;719122;719123;719124;719125;719126;719127;719128;…
774141;774142;774143;774144;774145;774146;774147;774148;774149;774150;774151;774152;774153;774154;774155;774156;774157;774158;774159;774160;774161;774162;774163;774164;774165;774166;774167;774168;774169;774170;774171;774172;774173;774174;774175;774176;774177;774178;774179;774180;774181;774182;774183;774184;774185;774186;774187;774188;774189;774190;774191;774192;774193;774194;774195;774196;774197;…	35620;58547;84913;85300;105248;145261;145988;145995;150154;152872;254803;257867;263136;263155;290591;333921;346763;350152;406042;434357;436496;454278;458030;458189;483669;484940;511526;527353;568829;587225;588768;590694;592851;600809;601188;606428;606766;623217;623905;624270;630650;635413;636652;646997;651036;651219;655173;660005;693170;693209;715798;722831;774450;781398	4;18;19;20;21	23;24;25;26;27;28;29;136	12	117;215;226;318;319	115;128;150;177;215;226;234;298	102	-1
A0A1B0GU45	A0A1B0GU45	1	1	1			tr|A0A1B0GU45|A0A1B0GU45_HUMAN Inositol 1,4,5-triphosphate receptor-associated 2 OS=Homo sapiens OX=9606 GN=IRAG2 PE=1 SV=1	1	1	1	1	1	1	1	165.05	1454	1454	1	-2	0	0	+			52	3524	TRUE	3914	434667;434668;434669;434670;434671;434672;434673;434674;434675;434676;434677;434678;434679;434680;434681;434682;434683;434684;434685;434686;434687;434688;434689;434690;434691;434692;434693;434694;434695;434696;434697;434698;434699;434700;434701;434702;434703;434704;434705;434706;434707;434708;434709;434710;434711;434712;434713;434714;434715;434716;434717;434718;434719;434720;434721;434722;434723;…	600248;600249;600250;600251;600252;600253;600254;600255;600256;600257;600258;600259;600260;600261;600262;600263;600264;600265;600266;600267;600268;600269;600270;600271;600272;600273;600274;600275;600276;600277;600278;600279;600280;600281;600282;600283;600284;600285;600286;600287;600288;600289;600290;600291;600292;600293;600294;600295;600296;600297;600298;600299;600300;600301;600302;600303;600304;…	600251		30	14;15		289	287;288	-1
P07339;A0A1B0GW44;A0A1B0GV23;A0A1B0GVD5;A0A1B0GWE8;A0A1B0GVP3;A0A1B0GU92;A0A1B0GU03;H7C469;F8WD96;C9JH19;H7C1V0;F8W787;A0A1B0GVF1;A0A1B0GV01	P07339;A0A1B0GW44;A0A1B0GV23;A0A1B0GVD5;A0A1B0GWE8;A0A1B0GVP3;A0A1B0GU92;A0A1B0GU03;H7C469;F8WD96;C9JH19	13;13;13;13;13;11;10;10;9;7;7;6;5;1;1	13;13;13;13;13;11;10;10;9;7;7;6;5;1;1	13;13;13;13;13;11;10;10;9;7;7;6;5;1;1	Cathepsin D;Cathepsin D light chain;Cathepsin D heavy chain	CTSD	sp|P07339|CATD_HUMAN Cathepsin D OS=Homo sapiens OX=9606 GN=CTSD PE=1 SV=1;tr|A0A1B0GW44|A0A1B0GW44_HUMAN Cathepsin D OS=Homo sapiens OX=9606 GN=CTSD PE=1 SV=1;tr|A0A1B0GV23|A0A1B0GV23_HUMAN Cathepsin D OS=Homo sapiens OX=9606 GN=CTSD PE=1 SV=1;tr|A0A1B0GV	15	13	13	13	35	35	35	44.552	412	412;405;406;409;410;405;557;582;336;276;299;189;199;73;94	0	56.892	7296800000	585				53	174;662;1131;1954;2444;2633;2709;3470;3498;4432;4669;4969;4970	True;True;True;True;True;True;True;True;True;True;True;True;True	188;738;1261;1262;2145;2697;2903;2988;3856;3886;4919;5187;5510;5511	11259;11260;11261;11262;11263;11264;11265;11266;11267;11268;11269;11270;11271;11272;11273;11274;11275;11276;11277;69687;69688;69689;69690;69691;69692;69693;69694;69695;69696;69697;69698;136080;136081;136082;136083;136084;136085;136086;136087;136088;136089;136090;136091;136092;136093;136094;136095;136096;136097;136098;136099;136100;136101;136102;136103;136104;136105;136106;136107;136108;136109;136…	14170;14171;14172;14173;14174;14175;14176;14177;95105;95106;95107;95108;95109;95110;95111;95112;95113;95114;95115;95116;95117;182672;182673;182674;182675;182676;182677;182678;182679;182680;182681;182682;182683;182684;182685;182686;182687;182688;182689;182690;182691;182692;182693;182694;182695;182696;182697;182698;182699;182700;182701;182702;182703;182704;182705;182706;182707;182708;182709;182710;…	14174;95112;182700;283848;426969;471680;478766;588941;590097;730400;754419;784215;784267			16			201	-1;-1;-1;-1;-1;-1;-1;-1;-1;-1;-1;-1;-1;-1;-1
A0A1B0GVP4	A0A1B0GVP4	1	1	1			tr|A0A1B0GVP4|A0A1B0GVP4_HUMAN Ligand-dependent nuclear receptor corepressor-like protein OS=Homo sapiens OX=9606 GN=LCORL PE=1 SV=1	1	1	1	1	0.7	0.7	0.7	211.48	1871	1871	1	-2	0	0	+			54	2386	TRUE	2635	305795;305796;305797;305798;305799;305800;305801;305802;305803;305804;305805;305806;305807;305808;305809	423397;423398	423397		31			872		-1
Q9P0G3;A0A1R3UHJ7	Q9P0G3;A0A1R3UHJ7	1;1	1;1	1;1	Kallikrein-14	KLK14	sp|Q9P0G3|KLK14_HUMAN Kallikrein-14 OS=Homo sapiens OX=9606 GN=KLK14 PE=1 SV=2;tr|A0A1R3UHJ7|A0A1R3UHJ7_HUMAN Kallikrein M OS=Homo sapiens OX=9606 GN=KLK14 PE=1 SV=1	2	1	1	1	10.1	10.1	10.1	29.121	267	267;251	0	3.8196	0	0				55	682	TRUE	759	70092	95430	95430	23		17	227		238	-1;-1
Q00839;A0A1W2PRZ7;A0A1W2PQ74;A0A1W2PQL0;A0A1W2PP34;A0A1W2PPL4;A0A1W2PPH7;Q5RI18;A0A1W2PP35;A0A1X7SBS1;A0A1W2PPS1;A0A1W2PQD4;A0A1W2PPE9	Q00839;A0A1W2PRZ7;A0A1W2PQ74;A0A1W2PQL0;A0A1W2PP34;A0A1W2PPL4;A0A1W2PPH7;Q5RI18;A0A1W2PP35;A0A1X7SBS1;A0A1W2PPS1;A0A1W2PQD4;A0A1W2PPE9	4;4;4;4;4;4;4;4;4;4;4;3;2	4;4;4;4;4;4;4;4;4;4;4;3;2	4;4;4;4;4;4;4;4;4;4;4;3;2	Heterogeneous nuclear ribonucleoprotein U	HNRNPU	sp|Q00839|HNRPU_HUMAN Heterogeneous nuclear ribonucleoprotein U OS=Homo sapiens OX=9606 GN=HNRNPU PE=1 SV=6;tr|A0A1W2PRZ7|A0A1W2PRZ7_HUMAN Heterogeneous nuclear ribonucleoprotein U (Fragment) OS=Homo sapiens OX=9606 GN=HNRNPU PE=1 SV=1;tr|A0A1W2PQ74|A0A1W2	13	4	4	4	5.8	5.8	5.8	90.583	825	825;302;372;527;546;547;549;602;728;744;804;327;48	0	8.3492	545660000	17				56	909;1179;2532;4904	True;True;True;True	1008;1314;2795;5440	95510;95511;95512;95513;95514;95515;95516;95517;95518;95519;95520;95521;95522;95523;95524;95525;95526;95527;95528;95529;95530;137652;317397;317398;317399;317400;317401;317402;317403;317404;317405;317406;317407;317408;317409;572040	131100;131101;131102;131103;184531;439107;439108;439109;439110;439111;439112;439113;439114;439115;439116;439117;770616	131103;184531;439112;770616							-1;-1;-1;-1;-1;-1;-1;-1;-1;-1;-1;-1;-1
Q14108;A0A1W2PRF6;A0A1W2PPX5;A0A1W2PQR6;A0A1W2PQB7;A0A1W2PS43;A0A1W2PRS1;A0A1W2PPU6	Q14108;A0A1W2PRF6;A0A1W2PPX5;A0A1W2PQR6;A0A1W2PQB7;A0A1W2PS43;A0A1W2PRS1;A0A1W2PPU6	2;2;2;2;2;2;2;1	2;2;2;2;2;2;2;1	2;2;2;2;2;2;2;1	Lysosome membrane protein 2	SCARB2	sp|Q14108|SCRB2_HUMAN Lysosome membrane protein 2 OS=Homo sapiens OX=9606 GN=SCARB2 PE=1 SV=2;tr|A0A1W2PRF6|A0A1W2PRF6_HUMAN Lysosome membrane protein 2 OS=Homo sapiens OX=9606 GN=SCARB2 PE=1 SV=1;tr|A0A1W2PPX5|A0A1W2PPX5_HUMAN Lysosome membrane protein 2	8	2	2	2	5.2	5.2	5.2	54.29	478	478;320;432;449;470;475;519;438	0	3.8195	100760000	6				57	543;2066	True;True	601;2270	50011;50012;50013;50014;50015;50016;50017;50018;50019;50020;50021;50022;50023;50024;50025;216316;216317;216318;216319	67189;67190;67191;67192;67193;289590;289591;289592	67192;289591							-1;-1;-1;-1;-1;-1;-1;-1
Q92878;H7C0P8;A0A494C0Y7;E7ESD9;A0A494BZX5;A0A494C122;A0A494C1B7;A0A1W2PQ90	Q92878;H7C0P8;A0A494C0Y7;E7ESD9;A0A494BZX5;A0A494C122;A0A494C1B7;A0A1W2PQ90	1;1;1;1;1;1;1;1	1;1;1;1;1;1;1;1	1;1;1;1;1;1;1;1	DNA repair protein RAD50	RAD50	sp|Q92878|RAD50_HUMAN DNA repair protein RAD50 OS=Homo sapiens OX=9606 GN=RAD50 PE=1 SV=1;tr|H7C0P8|H7C0P8_HUMAN DNA repair protein RAD50 (Fragment) OS=Homo sapiens OX=9606 GN=RAD50 PE=1 SV=1;tr|A0A494C0Y7|A0A494C0Y7_HUMAN DNA repair protein RAD50 (Fragmen	8	1	1	1	1.1	1.1	1.1	153.89	1312	1312;158;482;551;606;659;894;1213	0.0079745	2.9077	0	0				58	2248	TRUE	2487;2488	275059;275060;275061;275062;275063;275064;275065;275066;275067;275068;275069;275070;275071;275072;275073;275074;275075;275076;275077;275078;275079;275080;275081;275082;275083;275084;275085;275086;275087;275088;275089;275090;275091;275092;275093;275094;275095;275096;275097;275098;275099;275100;275101;275102;275103;275104;275105;275106;275107;275108;275109;275110;275111;275112;275113;275114;275115;…	375172;375173;375174;375175;375176;375177;375178;375179;375180;375181;375182;375183;375184;375185;375186;375187;375188;375189;375190;375191;375192;375193;375194;375195;375196;375197;375198;375199;375200;375201;375202;375203;375204;375205;375206;375207;375208;375209;375210;375211;375212;375213;375214;375215;375216;375217;375218;375219;375220;375221;375222;375223;375224;375225;375226;375227;375228;…	375374			18			525	-1;-1;-1;-1;-1;-1;-1;-1
P46783;F6U211;A0A2R8Y7H1;A0A2R8YFH6;A0A1W2PQS6;A0A2R8Y6L3;S4R435	P46783;F6U211;A0A2R8Y7H1;A0A2R8YFH6;A0A1W2PQS6;A0A2R8Y6L3;S4R435	3;3;3;3;3;2;2	3;3;3;3;3;2;2	3;3;3;3;3;2;2	40S ribosomal protein S10	RPS10;RPS10-NUDT3	sp|P46783|RS10_HUMAN 40S ribosomal protein S10 OS=Homo sapiens OX=9606 GN=RPS10 PE=1 SV=1;tr|F6U211|F6U211_HUMAN 40S ribosomal protein S10 OS=Homo sapiens OX=9606 GN=RPS10 PE=3 SV=1;tr|A0A2R8Y7H1|A0A2R8Y7H1_HUMAN 40S ribosomal protein S10 OS=Homo sapiens O	7	3	3	3	20.6	20.6	20.6	18.898	165	165;172;186;213;291;121;198	0	7.0324	593230000	50				59	738;1319;1682	True;True;True	823;1462;1847	80680;147346;147347;147348;183472;183473;183474;183475;183476;183477;183478;183479;183480;183481;183482;183483;183484;183485;183486;183487;183488;183489;183490;183491;183492;183493;183494;183495;183496;183497;183498;183499;183500;183501;183502;183503;183504;183505;183506;183507;183508;183509;183510;183511;183512;183513	112019;197373;245682;245683;245684;245685;245686;245687;245688;245689;245690;245691;245692;245693;245694;245695;245696;245697;245698;245699;245700;245701;245702;245703;245704;245705;245706;245707;245708;245709;245710;245711;245712;245713;245714;245715;245716;245717;245718;245719;245720;245721;245722;245723;245724;245725;245726;245727;245728;245729	112019;197373;245709							-1;-1;-1;-1;-1;-1;-1
P14136;K7EJU1;A0A1X7SCE1;A0A1X7SBR3;A0A1W2PR46;A0A1W2PQU7;A0A1W2PS58;A0A1W2PPA3;K7EPT8;K7EPI4;A0A1W2PRT3	P14136;K7EJU1;A0A1X7SCE1;A0A1X7SBR3;A0A1W2PR46;A0A1W2PQU7;A0A1W2PS58;A0A1W2PPA3;K7EPT8;K7EPI4;A0A1W2PRT3	3;3;3;3;3;2;2;2;2;2;2	2;2;2;2;2;2;2;2;2;2;2	2;2;2;2;2;2;2;2;2;2;2	Glial fibrillary acidic protein	GFAP	sp|P14136|GFAP_HUMAN Glial fibrillary acidic protein OS=Homo sapiens OX=9606 GN=GFAP PE=1 SV=1;tr|K7EJU1|K7EJU1_HUMAN Glial fibrillary acidic protein (Fragment) OS=Homo sapiens OX=9606 GN=GFAP PE=1 SV=1;tr|A0A1X7SCE1|A0A1X7SCE1_HUMAN Glial fibrillary acidi	11	3	2	2	3.7	2.1	2.1	49.88	432	432;248;334;472;505;29;67;69;75;124;326	0	4.6233	1731300000	12				60	1190;2074;2461	False;True;True	1325;2278;2714	138000;138001;138002;138003;138004;138005;138006;138007;138008;138009;138010;138011;138012;138013;138014;138015;138016;138017;138018;138019;138020;138021;138022;138023;138024;138025;138026;138027;138028;138029;138030;138031;138032;138033;138034;138035;138036;138037;138038;138039;138040;138041;138042;138043;138044;138045;138046;138047;138048;138049;138050;138051;138052;138053;138054;138055;138056;…	184787;184788;184789;184790;184791;184792;184793;184794;184795;184796;184797;184798;184799;184800;184801;184802;184803;184804;184805;184806;184807;184808;184809;184810;184811;184812;184813;184814;184815;184816;184817;184818;184819;184820;184821;184822;184823;184824;184825;184826;184827;184828;184829;184830;184831;184832;184833;184834;184835;184836;184837;184838;184839;184840;184841;184842;184843;…
189467;189468;189469;189470;189471;189472;189473;189474;189475;189476;189477;189478;189479;189480;189481;189482;189483;189484;189485;189486;189487;189488;189489;189490;189491;189492;189493;189494;189495;189496;189497;189498;189499;189500;189501;189502;189503;189504;189505;189506;189507;189508;189509;189510;189511;189512;189513;189514;189515;189516;189517;189518;189519;189520;189521;189522;189523;…	186081;289695;428721							-1;-1;-1;-1;-1;-1;-1;-1;-1;-1;-1
A0A1W2PRF4	A0A1W2PRF4	1	1	1			tr|A0A1W2PRF4|A0A1W2PRF4_HUMAN Gamma-crystallin N (Fragment) OS=Homo sapiens OX=9606 GN=CRYGN PE=3 SV=2	1	1	1	1	11.7	11.7	11.7	20.182	188	188	0	3.5695	0	0				61	1462	TRUE	1613	175866;175867;175868;175869;175870;175871;175872;175873;175874;175875;175876;175877;175878;175879;175880;175881;175882;175883;175884;175885;175886;175887;175888;175889;175890;175891;175892;175893;175894;175895;175896;175897;175898;175899;175900;175901;175902;175903;175904;175905;175906;175907;175908;175909;175910	238453;238454;238455;238456;238457;238458;238459;238460;238461;238462;238463;238464;238465;238466;238467;238468;238469	238454	5;24	137		108;114	97		-1
A0A286YEV6;A0A286YF46;A0A286YEY9;P0DSO2	A0A286YEV6;A0A286YF46;A0A286YEY9;P0DSO2	3;2;2;2	3;2;2;2	1;0;0;0			sp|A0A286YEV6|SCGR4_HUMAN Small cysteine and glycine repeat-containing protein 4 OS=Homo sapiens OX=9606 GN=SCYGR4 PE=1 SV=1;sp|A0A286YF46|SCGR5_HUMAN Small cysteine and glycine repeat-containing protein 5 OS=Homo sapiens OX=9606 GN=SCYGR5 PE=1 SV=1;sp|A0A	4	3	3	1	37.1	37.1	10.5	9.7916	105	105;85;88;92	0	138.99	505420000	129				62	1290;4008;4428	True;True;True	1433;4449;4915	145690;145691;498742;498743;498744;498745;498746;498747;498748;498749;498750;498751;498752;498753;498754;498755;498756;498757;498758;498759;498760;498761;498762;498763;498764;498765;498766;498767;498768;498769;498770;498771;498772;498773;498774;498775;498776;498777;498778;498779;498780;498781;498782;498783;498784;498785;498786;498787;498788;498789;498790;498791;498792;498793;498794;536373;536374;…	195108;195109;683997;683998;683999;684000;684001;684002;684003;684004;684005;684006;684007;684008;684009;684010;684011;684012;684013;684014;684015;684016;684017;684018;684019;684020;684021;684022;684023;684024;684025;684026;684027;684028;684029;684030;684031;684032;684033;684034;684035;684036;684037;684038;684039;684040;684041;684042;684043;684044;684045;684046;684047;730273;730274;730275;730276;…	195109;684044;730328							-1;-1;-1;-1
A0A286YF01	A0A286YF01	3	1	1			sp|A0A286YF01|SCGR7_HUMAN Small cysteine and glycine repeat-containing protein 7 OS=Homo sapiens OX=9606 GN=SCYGR7 PE=1 SV=1	1	3	1	1	40.6	11.5	11.5	8.9507	96	96	0.0079114	2.8882	20395000	28				63	1290;4007;4428	False;True;False	1433;4448;4915	145690;145691;498735;498736;498737;498738;498739;498740;498741;536373;536374;536375;536376;536377;536378;536379;536380;536381;536382;536383;536384;536385;536386;536387;536388;536389;536390;536391;536392;536393;536394;536395;536396;536397;536398;536399;536400;536401;536402;536403;536404;536405;536406;536407;536408;536409;536410;536411;536412;536413;536414;536415;536416;536417;536418;536419;536420;…	195108;195109;683969;683970;683971;683972;683973;683974;683975;683976;683977;683978;683979;683980;683981;683982;683983;683984;683985;683986;683987;683988;683989;683990;683991;683992;683993;683994;683995;683996;730273;730274;730275;730276;730277;730278;730279;730280;730281;730282;730283;730284;730285;730286;730287;730288;730289;730290;730291;730292;730293;730294;730295;730296;730297;730298;730299;…	195109;683984;730328							-1
O43175;A0A286YFA2;A0A286YF22;A0A2C9F2M7;A0A286YFM8;A0A286YFL2;A0A286YF78;A0A286YFE1;A0A286YER3;A0A286YFC8;A0A286YFB2	O43175;A0A286YFA2;A0A286YF22;A0A2C9F2M7;A0A286YFM8;A0A286YFL2	5;5;5;4;3;3;2;1;1;1;1	5;5;5;4;3;3;2;1;1;1;1	5;5;5;4;3;3;2;1;1;1;1	D-3-phosphoglycerate dehydrogenase	PHGDH	sp|O43175|SERA_HUMAN D-3-phosphoglycerate dehydrogenase OS=Homo sapiens OX=9606 GN=PHGDH PE=1 SV=4;tr|A0A286YFA2|A0A286YFA2_HUMAN D-3-phosphoglycerate dehydrogenase OS=Homo sapiens OX=9606 GN=PHGDH PE=1 SV=1;tr|A0A286YF22|A0A286YF22_HUMAN D-3-phosphoglycer	11	5	5	5	12.2	12.2	12.2	56.65	533	533;445;526;532;239;429;276;89;97;123;165	0	13.204	575920000	62				64	160;627;1364;4146;4203	True;True;True;True;True	174;696;1510;4602;4668	10931;10932;10933;10934;10935;10936;10937;10938;63343;63344;63345;63346;63347;63348;63349;63350;63351;63352;63353;63354;63355;63356;63357;63358;63359;63360;63361;63362;63363;63364;63365;63366;63367;63368;63369;63370;63371;63372;148743;148744;148745;148746;148747;148748;148749;148750;148751;148752;148753;148754;148755;148756;148757;148758;148759;148760;148761;148762;148763;148764;516658;516659;516…	13887;13888;13889;13890;84032;84033;84034;84035;84036;84037;84038;84039;84040;84041;84042;84043;84044;84045;84046;84047;84048;84049;84050;84051;84052;84053;84054;84055;84056;84057;84058;84059;84060;199142;199143;199144;199145;705898;705899;705900;705901;705902;705903;705904;705905;705906;705907;705908;705909;705910;705911;705912;705913;705914;705915;705916;705917;705918;705919;705920;705921;708361	13887;84033;199142;705921;708361							-1;-1;-1;-1;-1;-1;-1;-1;-1;-1;-1
P21926;A6NNI4;A0A2R8Y478;G8JLH6;A0A087WU13	P21926;A6NNI4;A0A2R8Y478;G8JLH6;A0A087WU13	3;3;3;3;2	3;3;3;3;2	3;3;3;3;2	CD9 antigen;Tetraspanin	CD9	sp|P21926|CD9_HUMAN CD9 antigen OS=Homo sapiens OX=9606 GN=CD9 PE=1 SV=4;tr|A6NNI4|A6NNI4_HUMAN Tetraspanin OS=Homo sapiens OX=9606 GN=CD9 PE=1 SV=1;tr|A0A2R8Y478|A0A2R8Y478_HUMAN Tetraspanin OS=Homo sapiens OX=9606 GN=CD9 PE=1 SV=1;tr|G8JLH6|G8JLH6_HUMAN	5	3	3	3	9.6	9.6	9.6	25.416	228	228;159;159;251;182	0	9.1206	2732800000	130				65	1077;1078;2033	True;True;True	1198;1199;2232	121050;121051;121052;121053;121054;121055;121056;121057;121058;121059;121060;121061;121062;121063;121064;121065;121066;121067;121068;121069;121070;121071;121072;121073;121074;121075;121076;121077;121078;121079;121080;121081;121082;121083;121084;121085;121086;121087;121088;121089;121090;121091;121092;121093;121094;121095;121096;121097;121098;121099;121100;121101;121102;121103;121104;121105;121106;…	159878;159879;159880;159881;159882;159883;159884;159885;159886;159887;159888;159889;159890;159891;159892;159893;159894;159895;159896;159897;159898;159899;159900;159901;159902;159903;159904;159905;159906;159907;159908;159909;159910;159911;159912;159913;159914;159915;159916;159917;159918;159919;159920;159921;159922;159923;159924;159925;159926;159927;159928;159929;159930;159931;159932;159933;159934;…	159934;159958;288146							-1;-1;-1;-1;-1
P46777;Q5T7N0;A0A2R8Y4A2;A0A2R8Y6J3	P46777;Q5T7N0;A0A2R8Y4A2;A0A2R8Y6J3	1;1;1;1	1;1;1;1	1;1;1;1	60S ribosomal protein L5	RPL5	sp|P46777|RL5_HUMAN 60S ribosomal protein L5 OS=Homo sapiens OX=9606 GN=RPL5 PE=1 SV=3;tr|Q5T7N0|Q5T7N0_HUMAN 60S ribosomal protein L5 (Fragment) OS=Homo sapiens OX=9606 GN=RPL5 PE=1 SV=2;tr|A0A2R8Y4A2|A0A2R8Y4A2_HUMAN 60S ribosomal protein L5 OS=Homo sapi	4	1	1	1	5.7	5.7	5.7	34.362	297	297;130;170;238	0.0092593	2.7111	135830000	4				66	1718	TRUE	1884	187240;187241;187242;187243;187244;187245;187246	250923;250924;250925;250926;250927	250925							-1;-1;-1;-1
P12107;H7C381;C9JMN2;A0A2R8Y4M5;A0A2R8Y4I5;A0A2R8Y5N4;A0A2R8YDU3	P12107;H7C381;C9JMN2;A0A2R8Y4M5;A0A2R8Y4I5;A0A2R8Y5N4;A0A2R8YDU3	1;1;1;1;1;1;1	1;1;1;1;1;1;1	1;1;1;1;1;1;1	Collagen alpha-1(XI) chain	COL11A1	sp|P12107|COBA1_HUMAN Collagen alpha-1(XI) chain OS=Homo sapiens OX=9606 GN=COL11A1 PE=1 SV=4;tr|H7C381|H7C381_HUMAN Collagen alpha-1(XI) chain (Fragment) OS=Homo sapiens OX=9606 GN=COL11A1 PE=1 SV=1;tr|C9JMN2|C9JMN2_HUMAN Collagen alpha-1(XI) chain (Fragm	7	1	1	1	1.2	1.2	1.2	181.06	1806	1806;200;569;729;736;756;780	0.0088757	2.5067	489890000	6				67	1812	TRUE	1985	191357;191358;191359;191360;191361;191362;191363;191364;191365	256030;256031;256032;256033;256034;256035	256033							-1;-1;-1;-1;-1;-1;-1
P35222;A0A2R8Y804;A0A2R8Y543;B4DGU4;A0A2R8YCH5;A0A2R8Y5A3;A0A2R8Y5C3;A0A2R8Y750;A0A2R8Y7Z0;A0A2R8Y5Z1;A0A2R8Y6G0;A0A2R8Y815;A0A2R8YG06	P35222;A0A2R8Y804;A0A2R8Y543;B4DGU4;A0A2R8YCH5;A0A2R8Y5A3;A0A2R8Y5C3;A0A2R8Y750;A0A2R8Y7Z0;A0A2R8Y5Z1;A0A2R8Y6G0	29;29;29;29;29;29;28;28;28;26;18;8;3	24;24;24;24;24;24;23;23;23;21;14;8;3	24;24;24;24;24;24;23;23;23;21;14;8;3	Catenin beta-1	CTNNB1	sp|P35222|CTNB1_HUMAN Catenin beta-1 OS=Homo sapiens OX=9606 GN=CTNNB1 PE=1 SV=1;tr|A0A2R8Y804|A0A2R8Y804_HUMAN Catenin beta-1 OS=Homo sapiens OX=9606 GN=CTNNB1 PE=1 SV=1;tr|A0A2R8Y543|A0A2R8Y543_HUMAN Catenin beta-1 OS=Homo sapiens OX=9606 GN=CTNNB1 PE=1	13	29	24	24	43	37.6	37.6	85.496	781	781;702;715;774;779;783;737;744;780;752;367;186;146	0	135.64	14242000000	777				68	39;135;384;746;848;999;1429;1579;1650;2155;2378;2398;2478;2490;2509;2654;2742;2743;2806;2866;2877;2920;2978;3710;3852;4172;4217;4323;4325	True;True;True;True;False;True;True;True;True;True;True;True;True;True;False;True;True;False;False;True;True;True;True;True;True;True;True;False;True	42;148;426;831;937;1108;1578;1735;1810;1811;2380;2627;2650;2733;2746;2766;2924;3021;3022;3114;3115;3200;3214;3267;3327;4122;4278;4279;4635;4636;4682;4683;4803;4806	1272;1273;1274;1275;1276;1277;1278;1279;1280;1281;1282;1283;1284;1285;1286;1287;1288;1289;1290;1291;1292;1293;1294;1295;1296;1297;1298;1299;1300;1301;1302;1303;1304;1305;1306;1307;1308;1309;1310;1311;1312;1313;1314;1315;1316;1317;1318;1319;1320;1321;1322;1323;1324;1325;1326;1327;1328;1329;1330;1331;1332;1333;1334;1335;9762;9763;9764;9765;9766;9767;9768;9769;9770;9771;9772;9773;9774;9775;9776;9777…	1560;1561;1562;1563;1564;1565;1566;1567;1568;1569;1570;1571;1572;1573;1574;1575;1576;1577;1578;1579;1580;1581;1582;1583;1584;1585;1586;1587;1588;1589;1590;1591;1592;1593;1594;1595;1596;1597;1598;1599;1600;1601;1602;1603;1604;1605;1606;1607;1608;1609;1610;1611;1612;1613;12468;12469;12470;12471;12472;12473;12474;12475;12476;12477;12478;12479;12480;12481;12482;12483;12484;12485;12486;12487;12488;124…	1584;12474;50475;112115;127985;136326;224843;242483;244660;330718;423110;423540;430215;431874;437387;472987;480391;480653;503644;504736;504867;507808;513518;626898;645663;707368;709428;726235;726327			19;20;21;22;23			194;202;480;553;566	-1;-1;-1;-1;-1;-1;-1;-1;-1;-1;-1;-1;-1
P32969;D6RAN4;A0A2R8Y5Y7;H0Y9R4;H0Y9V9	P32969;D6RAN4;A0A2R8Y5Y7	3;3;3;1;1	3;3;3;1;1	3;3;3;1;1	60S ribosomal protein L9	RPL9	sp|P32969|RL9_HUMAN 60S ribosomal protein L9 OS=Homo sapiens OX=9606 GN=RPL9 PE=1 SV=1;tr|D6RAN4|D6RAN4_HUMAN 60S ribosomal protein L9 (Fragment) OS=Homo sapiens OX=9606 GN=RPL9 PE=1 SV=8;tr|A0A2R8Y5Y7|A0A2R8Y5Y7_HUMAN 60S ribosomal protein L9 OS=Homo sapi	5	3	3	3	16.7	16.7	16.7	21.863	192	192;181;220;90;113	0	6.13	115610000	14				69	552;1548;4092	True;True;True	610;1703;4543	50184;50185;50186;50187;50188;179022;179023;179024;179025;179026;179027;179028;179029;179030;179031;179032;179033;179034;179035;504618;504619;504620	67292;241553;241554;241555;241556;241557;241558;241559;241560;241561;241562;241563;691006;691007	67292;241555;691007							-1;-1;-1;-1;-1
A0A2R8Y619	A0A2R8Y619	4	1	1			sp|A0A2R8Y619|H2BE1_HUMAN Histone H2B type 2-E1 OS=Homo sapiens OX=9606 GN=H2BE1 PE=3 SV=1	1	4	1	1	23	5.7	5.7	13.491	122	122	1	-2	272580000	1	+			70	1577;1578;2189;2485	False;False;True;False	1732;1733;1734;2417;2740	179830;179831;179832;179833;179834;179835;179836;179837;179838;179839;179840;179841;179842;179843;179844;179845;179846;179847;179848;179849;179850;179851;179852;179853;179854;179855;179856;179857;243664;243665;243666;243667;243668;243669;243670;243671;243672;243673;243674;243675;243676;243677;243678;243679;243680;243681;243682;243683;243684;243685;311764;311765;311766;311767;311768;311769;311770;…	242464;242465;242466;242467;242468;242469;242470;242471;242472;242473;242474;242475;242476;242477;332441;430537;430538;430539;430540;430541;430542;430543;430544;430545;430546;430547;430548;430549;430550;430551;430552;430553;430554;430555;430556;430557;430558;430559;430560;430561;430562;430563;430564;430565;430566;430567;430568;430569;430570;430571;430572;430573;430574;430575;430576;430577;430578;…	242464;242473;332441;431024		32			113		-1
P62263;A0A2R8Y811;E5RH77	P62263;A0A2R8Y811;E5RH77	4;4;3	4;4;3	4;4;3	40S ribosomal protein S14	RPS14	sp|P62263|RS14_HUMAN 40S ribosomal protein S14 OS=Homo sapiens OX=9606 GN=RPS14 PE=1 SV=3;tr|A0A2R8Y811|A0A2R8Y811_HUMAN 40S ribosomal protein S14 (Fragment) OS=Homo sapiens OX=9606 GN=RPS14 PE=1 SV=1;tr|E5RH77|E5RH77_HUMAN 40S ribosomal protein S14 OS=Hom	3	4	4	4	36.4	36.4	36.4	16.273	151	151;150;134	0	5.5954	395920000	22				71	78;934;1713;4190	True;True;True;True	85;1035;1879;4655	3730;3731;3732;96873;96874;96875;96876;96877;96878;96879;96880;96881;96882;96883;96884;96885;187170;187171;187172;187173;187174;187175;187176;187177;187178;187179;187180;187181;187182;187183;187184;518587;518588;518589;518590;518591;518592;518593	3907;132918;132919;132920;132921;132922;132923;132924;132925;132926;132927;132928;132929;132930;250878;250879;250880;250881;250882;708010;708011;708012;708013	3907;132919;250879;708013							-1;-1;-1
P62847;E7ETK0;A0A2R8Y849;A0A2R8YD14;A0A2R8Y8A0	P62847;E7ETK0;A0A2R8Y849;A0A2R8YD14;A0A2R8Y8A0	4;4;4;4;2	4;4;4;4;2	4;4;4;4;2	40S ribosomal protein S24	RPS24	sp|P62847|RS24_HUMAN 40S ribosomal protein S24 OS=Homo sapiens OX=9606 GN=RPS24 PE=1 SV=1;tr|E7ETK0|E7ETK0_HUMAN 40S ribosomal protein S24 OS=Homo sapiens OX=9606 GN=RPS24 PE=1 SV=1;tr|A0A2R8Y849|A0A2R8Y849_HUMAN 40S ribosomal protein S24 OS=Homo sapiens O	5	4	4	4	34.6	34.6	34.6	15.423	133	133;131;131;165;90	0	12.789	244940000	20				72	2847;3455;4258;4265	True;True;True;True	3173;3174;3840;4726;4735	361457;361458;361459;361460;361461;361462;361463;361464;361465;414490;414491;414492;414493;414494;414495;522784;522785;522786;522787;522788;522789;522790;522791;522792;522793;522794;522795;522796;523000;523001;523002;523003;523004;523005;523006	504397;504398;504399;504400;504401;504402;504403;504404;504405;504406;504407;504408;504409;504410;575977;713434;713435;713436;713581;713582	504399;575977;713434;713581							-1;-1;-1;-1;-1
P51659;A0A2R8YD50;E7ER27;E7ET17;A0A2R8Y7L2;A0A2R8YDT8;E7EPL9;A0A2R8YF45;A0A2R8Y7W2;A0A2R8YEG2	P51659;A0A2R8YD50;E7ER27;E7ET17;A0A2R8Y7L2	23;23;16;14;13;10;10;9;3;2	23;23;16;14;13;10;10;9;3;2	23;23;16;14;13;10;10;9;3;2	Peroxisomal multifunctional enzyme type 2;(3R)-hydroxyacyl-CoA dehydrogenase;Enoyl-CoA hydratase 2	HSD17B4	sp|P51659|DHB4_HUMAN Peroxisomal multifunctional enzyme type 2 OS=Homo sapiens OX=9606 GN=HSD17B4 PE=1 SV=3;tr|A0A2R8YD50|A0A2R8YD50_HUMAN Peroxisomal multifunctional enzyme type 2 OS=Homo sapiens OX=9606 GN=HSD17B4 PE=1 SV=1;tr|E7ER27|E7ER27_HUMAN Peroxis	10	23	23	23	39.4	39.4	39.4	79.685	736	736;711;500;599;589;166;474;172;105;59	0	127.68	11344000000	497				73	382;392;393;428;1113;1496;1500;1710;1777;1924;2362;2424;2600;2601;3829;3836;3983;4145;4352;4523;4547;4570;4725	True;True;True;True;True;True;True;True;True;True;True;True;True;True;True;True;True;True;True;True;True;True;True	424;434;435;471;1241;1649;1653;1876;1945;2115;2607;2677;2868;2869;4253;4262;4419;4601;4837;5018;5045;5077;5250	38112;38113;38114;38115;38116;38117;38118;38119;38313;38314;38315;38316;38317;38318;38319;38320;38321;38322;38323;38324;38325;38326;38327;38328;38329;38330;38331;38332;38333;38334;38335;38336;38337;38338;38339;38340;38341;38342;38343;38344;38345;38346;38347;38348;38349;38350;38351;38352;38353;38354;38355;38356;38357;38358;38359;38360;38361;38362;38363;38364;38365;38366;38367;38368;38369;38370;383…	50454;50455;50456;50807;50808;50809;50810;50811;50812;50813;50814;50815;50816;50817;50818;50819;50820;50821;50822;50823;50824;50825;50826;50827;50828;50829;50830;50831;50832;50833;50834;50835;50836;50837;50838;50839;50840;50841;52238;52239;52240;52241;52242;52243;52244;52245;52246;52247;52248;52249;52250;52251;52252;52253;52254;52255;52256;52257;52258;52259;52260;52261;52262;52263;52264;52265;522…	50454;50812;50839;52287;181436;240249;240421;250819;253301;279750;422278;426073;470291;470295;640515;645066;683004;705855;727403;735396;739957;745236;757329							-1;-1;-1;-1;-1;-1;-1;-1;-1;-1
P61313;A0A2R8YEM3;E7EQV9;E7EX53;A0A2R8Y738;E7ENU7	P61313;A0A2R8YEM3;E7EQV9;E7EX53;A0A2R8Y738;E7ENU7	5;5;5;4;4;4	5;5;5;4;4;4	5;5;5;4;4;4	60S ribosomal protein L15;Ribosomal protein L15	RPL15	sp|P61313|RL15_HUMAN 60S ribosomal protein L15 OS=Homo sapiens OX=9606 GN=RPL15 PE=1 SV=2;tr|A0A2R8YEM3|A0A2R8YEM3_HUMAN Ribosomal protein L15 (Fragment) OS=Homo sapiens OX=9606 GN=RPL15 PE=1 SV=1;tr|E7EQV9|E7EQV9_HUMAN Ribosomal protein L15 (Fragment) OS=	6	5	5	5	25.5	25.5	25.5	24.146	204	204;169;174;133;138;175	0	14.125	1202100000	80				74	1153;3332;3815;4536;4860	True;True;True;True;True	1285;3708;4239;5031;5396	136768;136769;136770;136771;136772;136773;136774;136775;136776;136777;136778;136779;136780;136781;136782;136783;136784;136785;136786;136787;136788;136789;136790;136791;136792;136793;136794;399457;399458;399459;399460;466175;466176;466177;466178;466179;466180;466181;466182;466183;466184;466185;466186;466187;466188;466189;466190;466191;541479;541480;541481;541482;541483;541484;541485;541486;541487;…	183588;183589;183590;183591;183592;183593;183594;183595;183596;183597;183598;183599;183600;183601;183602;183603;183604;183605;183606;183607;183608;183609;183610;183611;183612;183613;183614;183615;183616;183617;183618;183619;183620;183621;183622;183623;183624;183625;183626;183627;183628;183629;183630;554040;554041;554042;638982;638983;638984;638985;638986;638987;638988;735858;735859;735860;735861;…	183605;554042;638984;735869;768967							-1;-1;-1;-1;-1;-1
Q15437;A0A2R8YFH5;Q5QPE2;Q5QPE1	Q15437;A0A2R8YFH5;Q5QPE2	4;4;2;1	4;4;2;1	3;3;1;1	Protein transport protein Sec23B	SEC23B	sp|Q15437|SC23B_HUMAN Protein transport protein Sec23B OS=Homo sapiens OX=9606 GN=SEC23B PE=1 SV=2;tr|A0A2R8YFH5|A0A2R8YFH5_HUMAN Protein transport protein SEC23 OS=Homo sapiens OX=9606 GN=SEC23B PE=1 SV=1;tr|Q5QPE2|Q5QPE2_HUMAN Protein transport protein S	4	4	4	3	8	8	6.1	86.478	767	767;749;331;246	0	19.488	756880000	53				75	1705;1843;3117;4859	True;True;True;True	1870;1871;2024;3475;5395	186826;186827;186828;186829;186830;186831;186832;186833;186834;186835;186836;186837;186838;186839;186840;186841;186842;186843;186844;186845;186846;186847;186848;186849;186850;186851;186852;186853;186854;186855;186856;186857;186858;186859;186860;186861;186862;186863;186864;186865;199147;199148;199149;199150;199151;199152;199153;199154;376465;376466;376467;376468;376469;376470;376471;376472;376473;…	250408;250409;250410;250411;250412;250413;250414;250415;250416;250417;250418;250419;250420;250421;250422;250423;250424;250425;250426;250427;250428;250429;250430;250431;250432;250433;250434;250435;250436;250437;250438;268143;268144;522561;522562;522563;522564;522565;522566;522567;522568;522569;522570;522571;768956;768957;768958;768959;768960;768961;768962;768963;768964;768965;768966	250432;268144;522568;768957			24			240	-1;-1;-1;-1
Q6NXG1;H0YBR2;H0YBB3;A0A2U3TZN9;Q9H6T0	Q6NXG1;H0YBR2;H0YBB3;A0A2U3TZN9;Q9H6T0	2;2;2;2;1	2;2;2;2;1	2;2;2;2;1	Epithelial splicing regulatory protein 1;Epithelial splicing regulatory protein 2	ESRP1;ESRP2	sp|Q6NXG1|ESRP1_HUMAN Epithelial splicing regulatory protein 1 OS=Homo sapiens OX=9606 GN=ESRP1 PE=1 SV=2;tr|H0YBR2|H0YBR2_HUMAN Epithelial-splicing regulatory protein 1 (Fragment) OS=Homo sapiens OX=9606 GN=ESRP1 PE=1 SV=1;tr|H0YBB3|H0YBB3_HUMAN Epithelia	5	2	2	2	3.2	3.2	3.2	75.585	681	681;502;522;604;727	0.0090361	2.5961	21373000	2				76	3288;3901	True;True	3662;4331	393850;393851;393852;486132	545777;666325	545777;666325							-1;-1;-1;-1;-1
P06744;A0A2U3TZU2;K7EQ48;A0A2R8Y6C7;A0A0J9YYH3;A0A0J9YX90;A0A0J9YXP8;K7ERC6;K7EPY4;K7EP41;K7ELR7;A0A2R8YF08;K7ERK8;K7EIL4;A0A0J9YXM3;A0A0J9YXH9;K7ENA0;Q8N196;A0A0J9YYI8	P06744;A0A2U3TZU2;K7EQ48;A0A2R8Y6C7;A0A0J9YYH3;A0A0J9YX90;A0A0J9YXP8;K7ERC6;K7EPY4;K7EP41	8;8;7;7;7;7;7;5;4;4;3;3;3;2;2;2;2;1;1	8;8;7;7;7;7;7;5;4;4;3;3;3;2;2;2;2;1;1	8;8;7;7;7;7;7;5;4;4;3;3;3;2;2;2;2;1;1	Glucose-6-phosphate isomerase	GPI	sp|P06744|G6PI_HUMAN Glucose-6-phosphate isomerase OS=Homo sapiens OX=9606 GN=GPI PE=1 SV=4;tr|A0A2U3TZU2|A0A2U3TZU2_HUMAN Glucose-6-phosphate isomerase OS=Homo sapiens OX=9606 GN=GPI PE=1 SV=1;tr|K7EQ48|K7EQ48_HUMAN Glucose-6-phosphate isomerase (Fragment	19	8	8	8	13.6	13.6	13.6	63.146	558	558;597;447;316;283;279;268;170;166;159;146;145;139;116;161;133;162;739;110	0	34.958	2309100000	74				77	1087;1598;1879;2845;3011;3839;3845;4135	True;True;True;True;True;True;True;True	1209;1754;2068;3171;3363;4265;4271;4590	121460;121461;121462;121463;121464;121465;121466;121467;121468;121469;121470;121471;121472;121473;121474;121475;121476;121477;121478;180499;180500;180501;180502;206274;206275;206276;206277;206278;206279;206280;206281;206282;206283;206284;206285;206286;206287;206288;206289;206290;206291;206292;206293;206294;206295;206296;206297;206298;206299;206300;206301;206302;206303;206304;206305;206306;206307;…	160187;160188;160189;160190;160191;160192;160193;160194;160195;160196;160197;160198;160199;243058;276828;276829;276830;276831;276832;276833;276834;276835;276836;276837;276838;276839;276840;276841;276842;276843;276844;276845;276846;276847;276848;276849;504394;514909;514910;514911;514912;514913;514914;514915;514916;514917;514918;514919;514920;514921;645084;645085;645086;645271;645272;645273;645274;…	160188;243058;276834;504394;514910;645084;645275;705624							-1;-1;-1;-1;-1;-1;-1;-1;-1;-1;-1;-1;-1;-1;-1;-1;-1;-1;-1
A5PLK6;A0A3B3ISC9;H3BU64	A5PLK6;A0A3B3ISC9;H3BU64	1;1;1	1;1;1	1;1;1	Regulator of G-protein signaling protein-like	RGSL1	sp|A5PLK6|RGSL_HUMAN Regulator of G-protein signaling protein-like OS=Homo sapiens OX=9606 GN=RGSL1 PE=2 SV=1;tr|A0A3B3ISC9|A0A3B3ISC9_HUMAN Regulator of G-protein-signaling protein-like (Fragment) OS=Homo sapiens OX=9606 GN=RGSL1 PE=1 SV=1;tr|H3BU64|H3BU6	3	1	1	1	1	1	1	125.69	1076	1076;270;984	1	-2	0	0	+			78	2788	TRUE	3080	358445;358446;358447;358448;358449;358450;358451;358452;358453;358454;358455;358456;358457;358458;358459;358460;358461;358462;358463;358464;358465;358466;358467;358468;358469;358470;358471;358472;358473;358474;358475;358476;358477;358478;358479;358480;358481;358482;358483;358484;358485;358486;358487;358488;358489;358490;358491;358492;358493;358494;358495;358496;358497;358498;358499;358500;358501;…	501123;501124;501125;501126;501127;501128;501129;501130;501131;501132;501133;501134;501135;501136;501137;501138;501139;501140;501141;501142;501143;501144;501145;501146;501147;501148;501149;501150;501151;501152;501153;501154;501155;501156;501157;501158;501159;501160;501161;501162;501163;501164;501165;501166;501167;501168;501169;501170;501171;501172;501173;501174;501175;501176;501177;501178;501179;…	501216			25			589	-1;-1;-1
Q14956;A0A3B3ISS6	Q14956;A0A3B3ISS6	4;4	4;4	4;4	Transmembrane glycoprotein NMB	GPNMB	sp|Q14956|GPNMB_HUMAN Transmembrane glycoprotein NMB OS=Homo sapiens OX=9606 GN=GPNMB PE=1 SV=2;tr|A0A3B3ISS6|A0A3B3ISS6_HUMAN Transmembrane glycoprotein NMB OS=Homo sapiens OX=9606 GN=GPNMB PE=1 SV=1	2	4	4	4	7.7	7.7	7.7	63.922	572	572;588	0	87.981	15183000000	175				79	438;728;3579;4767	True;True;True;True	481;812;813;3974;5296	39875;39876;39877;39878;39879;39880;39881;39882;39883;39884;39885;39886;39887;39888;39889;39890;39891;39892;39893;39894;39895;39896;39897;39898;39899;39900;39901;39902;39903;39904;39905;39906;39907;39908;39909;39910;39911;39912;39913;39914;39915;39916;39917;39918;39919;39920;39921;39922;39923;39924;39925;39926;80409;80410;80411;80412;80413;80414;80415;80416;80417;80418;80419;80420;80421;80422;804…	52422;52423;52424;52425;52426;52427;52428;52429;52430;52431;52432;52433;52434;52435;52436;52437;52438;52439;52440;52441;52442;52443;52444;52445;52446;52447;52448;52449;52450;52451;52452;52453;52454;52455;52456;52457;52458;52459;52460;52461;52462;52463;52464;52465;52466;52467;52468;52469;52470;52471;52472;52473;52474;52475;52476;52477;52478;52479;52480;52481;52482;52483;52484;52485;52486;52487;524…	52451;111789;606998;760133			26			242	-1;-1
P14866;M0QYL7;M0R1W6;M0QXS5;A0A3B3ITJ4;B4DVF8	P14866;M0QYL7;M0R1W6;M0QXS5;A0A3B3ITJ4;B4DVF8	2;2;2;2;2;1	2;2;2;2;2;1	2;2;2;2;2;1	Heterogeneous nuclear ribonucleoprotein L	HNRNPL	sp|P14866|HNRPL_HUMAN Heterogeneous nuclear ribonucleoprotein L OS=Homo sapiens OX=9606 GN=HNRNPL PE=1 SV=2;tr|M0QYL7|M0QYL7_HUMAN Heterogeneous nuclear ribonucleoprotein L (Fragment) OS=Homo sapiens OX=9606 GN=HNRNPL PE=1 SV=1;tr|M0R1W6|M0R1W6_HUMAN Heter	6	2	2	2	3.6	3.6	3.6	64.132	589	589;198;220;530;537;179	0.0050083	3.2709	94959000	13				80	1942;4186	True;True	2133;4651	210104;210105;210106;210107;210108;210109;210110;210111;210112;210113;210114;210115;210116;210117;210118;210119;210120;210121;210122;210123;210124;210125;210126;210127;210128;210129;210130;210131;210132;518472;518473;518474;518475;518476	281525;281526;281527;281528;281529;281530;281531;281532;281533;707908;707909;707910;707911	281527;707909							-1;-1;-1;-1;-1;-1
P28288;A0A3B3ITW3	P28288;A0A3B3ITW3	2;2	2;2	2;2	ATP-binding cassette sub-family D member 3	ABCD3	sp|P28288|ABCD3_HUMAN ATP-binding cassette sub-family D member 3 OS=Homo sapiens OX=9606 GN=ABCD3 PE=1 SV=1;tr|A0A3B3ITW3|A0A3B3ITW3_HUMAN ATP-binding cassette sub-family D member 3 OS=Homo sapiens OX=9606 GN=ABCD3 PE=1 SV=2	2	2	2	2	2.9	2.9	2.9	75.475	659	659;659	0.0079618	2.9031	583550000	10				81	2163;4518	True;True	2388;5013	242453;242454;242455;242456;242457;242458;242459;242460;242461;242462;242463;242464;242465;242466;242467;242468;242469;242470;242471;242472;242473;242474;242475;540962;540963;540964	331014;331015;331016;331017;331018;331019;331020;331021;331022;735314	331014;735314							-1;-1
P29144;A0A494C1B8;A0A494C0U1;Q5VZU9;A0A494C159;A0A494C1S4	P29144;A0A494C1B8;A0A494C0U1;Q5VZU9;A0A494C159;A0A494C1S4	2;2;2;2;1;1	2;2;2;2;1;1	2;2;2;2;1;1	Tripeptidyl-peptidase 2	TPP2	sp|P29144|TPP2_HUMAN Tripeptidyl-peptidase 2 OS=Homo sapiens OX=9606 GN=TPP2 PE=1 SV=4;tr|A0A494C1B8|A0A494C1B8_HUMAN Tripeptidyl-peptidase 2 OS=Homo sapiens OX=9606 GN=TPP2 PE=1 SV=1;tr|A0A494C0U1|A0A494C0U1_HUMAN Tripeptidyl-peptidase 2 (Fragment) OS=Hom	6	2	2	2	1.4	1.4	1.4	138.35	1249	1249;1173;1179;1262;78;192	0.0093313	2.768	10378000000	42				82	1590;4338	True;True	1746;4822	180312;180313;180314;180315;180316;180317;180318;180319;180320;180321;180322;180323;180324;180325;180326;180327;180328;180329;180330;180331;180332;180333;180334;180335;180336;180337;180338;180339;180340;180341;180342;180343;180344;180345;180346;180347;180348;532639;532640;532641;532642;532643;532644;532645;532646;532647;532648;532649;532650;532651;532652;532653;532654;532655;532656;532657;532658;…	242919;242920;242921;242922;242923;242924;242925;242926;242927;242928;242929;242930;242931;242932;242933;242934;242935;242936;242937;242938;242939;242940;242941;242942;242943;242944;726763;726764;726765;726766;726767;726768;726769;726770;726771;726772;726773;726774;726775;726776;726777;726778	242934;726774							-1;-1;-1;-1;-1;-1
Q6ZRV2;A0A494C1T9;J3KPS2	Q6ZRV2;A0A494C1T9;J3KPS2	7;7;5	7;7;5	7;7;5	Protein FAM83H	FAM83H	sp|Q6ZRV2|FA83H_HUMAN Protein FAM83H OS=Homo sapiens OX=9606 GN=FAM83H PE=1 SV=3;tr|A0A494C1T9|A0A494C1T9_HUMAN Protein FAM83H OS=Homo sapiens OX=9606 GN=FAM83H PE=1 SV=1;tr|J3KPS2|J3KPS2_HUMAN Protein FAM83H (Fragment) OS=Homo sapiens OX=9606 GN=FAM83H PE	3	7	7	7	7.6	7.6	7.6	127.12	1179	1179;1380;906	0	36.454	468490000	35				83	272;1184;1504;1505;1654;4328;4614	True;True;True;True;True;True;True	304;1319;1658;1659;1818;4809;5125	18621;18622;18623;18624;18625;18626;18627;18628;18629;18630;18631;18632;18633;18634;18635;18636;18637;18638;18639;18640;18641;18642;18643;18644;18645;18646;18647;18648;18649;18650;18651;18652;18653;18654;18655;18656;18657;18658;137771;137772;137773;137774;137775;137776;137777;137778;137779;137780;137781;137782;177844;177845;177846;177847;177848;182360;182361;182362;182363;182364;182365;182366;182…	21944;21945;21946;21947;21948;21949;21950;21951;21952;21953;21954;21955;184649;184650;184651;184652;184653;184654;240657;240658;244752;244753;244754;244755;726398;747220;747221;747222;747223;747224;747225;747226;747227;747228;747229;747230;747231;747232	21946;184654;240657;240658;244753;726398;747231							-1;-1;-1
P48147;A0A499FJL1	P48147;A0A499FJL1	2;2	2;2	2;2	Prolyl endopeptidase	PREP	sp|P48147|PPCE_HUMAN Prolyl endopeptidase OS=Homo sapiens OX=9606 GN=PREP PE=1 SV=2;tr|A0A499FJL1|A0A499FJL1_HUMAN Post-proline cleaving enzyme OS=Homo sapiens OX=9606 GN=PREP PE=1 SV=1	2	2	2	2	3.1	3.1	3.1	80.699	710	710;644	0	4.5994	212420000	10				84	2966;4479	True;True	3315;4973	368542;368543;368544;368545;368546;368547;368548;368549;368550;368551;368552;368553;368554;368555;368556;368557;368558;368559;368560;368561;368562;368563;368564;539224;539225;539226;539227;539228;539229	513173;513174;513175;513176;513177;513178;513179;513180;733352;733353;733354;733355	513174;733353							-1;-1
P48729;U3KPX3;A0A590UJ43;A0A5F9W493;D6REM4;E7ETM0;Q8N752;A0A590UK94;H0Y9X2;U3KQK7;A0A590UJQ7;E5RG27;D6RGE5;U3KQ83	P48729;U3KPX3;A0A590UJ43;A0A5F9W493;D6REM4;E7ETM0;Q8N752	12;12;12;10;8;7;6;5;5;5;3;3;3;1	12;12;12;10;8;7;6;5;5;5;3;3;3;1	12;12;12;10;8;7;6;5;5;5;3;3;3;1	Casein kinase I isoform alpha;Casein kinase I isoform alpha-like	CSNK1A1;CSNK1A1L	sp|P48729|KC1A_HUMAN Casein kinase I isoform alpha OS=Homo sapiens OX=9606 GN=CSNK1A1 PE=1 SV=2;tr|U3KPX3|U3KPX3_HUMAN Casein kinase I isoform alpha OS=Homo sapiens OX=9606 GN=CSNK1A1 PE=1 SV=2;tr|A0A590UJ43|A0A590UJ43_HUMAN Casein kinase I isoform alpha O	14	12	12	12	40.4	40.4	40.4	38.914	337	337;368;426;353;236;264;337;150;167;184;77;78;89;83	0	24.323	2678500000	239				85	30;97;584;1143;1648;1732;1849;2321;2870;4216;4295;4791	True;True;True;True;True;True;True;True;True;True;True;True	31;104;642;643;1274;1275;1808;1898;2031;2565;3205;4681;4768;4769;5321	871;872;873;874;875;876;877;878;879;880;881;882;883;884;885;886;887;888;889;890;5849;5850;5851;5852;5853;5854;5855;5856;5857;5858;5859;5860;5861;51417;51418;51419;51420;51421;51422;51423;51424;136467;136468;136469;136470;136471;136472;136473;136474;136475;136476;136477;136478;136479;136480;136481;136482;136483;136484;136485;182173;182174;182175;182176;182177;182178;182179;182180;182181;182182;182…	1191;1192;1193;1194;1195;1196;1197;7450;7451;7452;68612;68613;183348;183349;183350;183351;183352;183353;183354;183355;183356;183357;183358;183359;183360;183361;183362;183363;183364;183365;244650;244651;244652;244653;244654;244655;244656;244657;244658;251630;251631;251632;251633;268473;268474;268475;268476;268477;268478;268479;268480;268481;268482;268483;268484;268485;268486;268487;268488;268489;2…	1191;7451;68612;183358;244657;251630;268494;414824;504783;709402;714497;763837			27;28			115;275	-1;-1;-1;-1;-1;-1;-1;-1;-1;-1;-1;-1;-1;-1
P55201;A0A5F9ZHX4;A0A5F9ZHW9;A0A5F9ZH11	P55201;A0A5F9ZHX4;A0A5F9ZHW9;A0A5F9ZH11	2;2;2;2	2;2;2;2	2;2;2;2	Peregrin	BRPF1	sp|P55201|BRPF1_HUMAN Peregrin OS=Homo sapiens OX=9606 GN=BRPF1 PE=1 SV=2;tr|A0A5F9ZHX4|A0A5F9ZHX4_HUMAN Peregrin OS=Homo sapiens OX=9606 GN=BRPF1 PE=1 SV=1;tr|A0A5F9ZHW9|A0A5F9ZHW9_HUMAN Peregrin OS=Homo sapiens OX=9606 GN=BRPF1 PE=1 SV=1;tr|A0A5F9ZH11|A0	4	2	2	2	0.7	0.7	0.7	137.5	1214	1214;681;766;1246	0	4.079	53307000000	6				86	2112;4142	True;True	2327;4598	221042;221043;221044;221045;516561;516562;516563;516564	295112;705833;705834;705835;705836;705837	295112;705835							-1;-1;-1;-1
P07195;A0A5F9ZHM4;A0A3B3IS95;A8MW50;C9J7H8;F5H793	P07195;A0A5F9ZHM4;A0A3B3IS95;A8MW50;C9J7H8	13;13;9;8;7;6	13;13;9;8;7;6	12;12;8;7;7;6	L-lactate dehydrogenase B chain;L-lactate dehydrogenase	LDHB	sp|P07195|LDHB_HUMAN L-lactate dehydrogenase B chain OS=Homo sapiens OX=9606 GN=LDHB PE=1 SV=2;tr|A0A5F9ZHM4|A0A5F9ZHM4_HUMAN L-lactate dehydrogenase OS=Homo sapiens OX=9606 GN=LDHB PE=1 SV=1;tr|A0A3B3IS95|A0A3B3IS95_HUMAN L-lactate dehydrogenase OS=Homo s	6	13	13	12	40.1	40.1	36.5	36.638	334	334;341;281;232;136;102	0	86.634	7442900000	403				87	1181;1326;1441;1982;2002;2379;2422;2423;2888;3583;3757;3758;4470	True;True;True;True;True;True;True;True;True;True;True;True;True	1316;1470;1590;2174;2196;2628;2675;2676;3229;3230;3978;4176;4177;4959	137698;137699;137700;137701;137702;137703;137704;137705;137706;137707;137708;137709;137710;137711;137712;137713;137714;137715;137716;137717;137718;137719;137720;137721;137722;137723;137724;137725;137726;137727;137728;137729;137730;137731;137732;137733;137734;137735;137736;137737;137738;137739;147682;147683;147684;174741;174742;174743;174744;174745;174746;174747;174748;174749;174750;174751;174752;…	184587;184588;184589;184590;184591;184592;184593;184594;184595;184596;184597;184598;184599;184600;184601;184602;184603;184604;184605;184606;184607;184608;184609;184610;184611;184612;184613;184614;184615;184616;184617;184618;184619;184620;184621;184622;184623;184624;184625;184626;184627;184628;184629;184630;184631;184632;184633;184634;184635;184636;197928;197929;197930;237021;237022;237023;237024;…	184629;197929;237025;285281;286376;423154;426067;426070;505266;607013;630916;630947;732695			29			234	-1;-1;-1;-1;-1;-1
P54819;F8VY04;A0A5K1VW67;F8W1A4	P54819;F8VY04;A0A5K1VW67;F8W1A4	2;2;2;2	2;2;2;2	2;2;2;2	Adenylate kinase 2, mitochondrial;Adenylate kinase 2, mitochondrial, N-terminally processed;Adenylate kinase 2, mitochondrial	AK2	sp|P54819|KAD2_HUMAN Adenylate kinase 2, mitochondrial OS=Homo sapiens OX=9606 GN=AK2 PE=1 SV=2;tr|F8VY04|F8VY04_HUMAN Nucleoside-diphosphate kinase OS=Homo sapiens OX=9606 GN=AK2 PE=1 SV=1;tr|A0A5K1VW67|A0A5K1VW67_HUMAN Nucleoside-diphosphate kinase OS=Ho	4	2	2	2	17.2	17.2	17.2	26.477	239	239;190;197;232	0	18.547	208030000	1				88	1393;2574	True;True	1540;2839	165523;165524;165525;165526;165527;165528;165529;334015	223456;461431	223456;461431							-1;-1;-1;-1
O60716;A0A669KB62;A0A669KB05;C9JZR2;E9PKY0	O60716;A0A669KB62;A0A669KB05;C9JZR2	7;7;7;7;1	7;7;7;7;1	7;7;7;7;1	Catenin delta-1	CTNND1	sp|O60716|CTND1_HUMAN Catenin delta-1 OS=Homo sapiens OX=9606 GN=CTNND1 PE=1 SV=1;tr|A0A669KB62|A0A669KB62_HUMAN Catenin delta-1 OS=Homo sapiens OX=9606 GN=CTNND1 PE=1 SV=1;tr|A0A669KB05|A0A669KB05_HUMAN Catenin delta-1 OS=Homo sapiens OX=9606 GN=CTNND1 PE	5	7	7	7	8.2	8.2	8.2	108.17	968	968;888;915;938;126	0	10.117	640830000	19				89	247;891;1399;1558;1574;2088;2689	True;True;True;True;True;True;True	276;987;1546;1713;1729;2298;2966	17421;17422;17423;17424;17425;17426;17427;17428;17429;17430;17431;17432;17433;17434;17435;94588;94589;94590;94591;94592;94593;94594;94595;165670;165671;165672;165673;165674;165675;165676;165677;165678;165679;165680;165681;179253;179254;179255;179256;179257;179258;179259;179260;179261;179262;179263;179264;179265;179758;179759;179760;179761;179762;217519;217520;345472;345473;345474;345475;345476;34…	20814;20815;20816;20817;20818;130052;130053;223589;223590;223591;223592;223593;223594;223595;223596;241709;241710;242386;242387;290787;478133;478134;478135;478136;478137;478138;478139;478140;478141;478142;478143;478144;478145	20817;130053;223591;241709;242387;290787;478133							-1;-1;-1;-1;-1
Q12840;J3KNA1;A0A6Q8PEZ8;A0A6Q8PGJ3	Q12840;J3KNA1;A0A6Q8PEZ8;A0A6Q8PGJ3	2;2;2;2	2;2;2;2	2;2;2;2	Kinesin heavy chain isoform 5A;Kinesin-like protein	KIF5A	sp|Q12840|KIF5A_HUMAN Kinesin heavy chain isoform 5A OS=Homo sapiens OX=9606 GN=KIF5A PE=1 SV=2;tr|J3KNA1|J3KNA1_HUMAN Kinesin-like protein OS=Homo sapiens OX=9606 GN=KIF5A PE=1 SV=1;tr|A0A6Q8PEZ8|A0A6Q8PEZ8_HUMAN Kinesin-like protein OS=Homo sapiens OX=96	4	2	2	2	1.4	1.4	1.4	117.38	1032	1032;943;997;1039	0.0034542	3.4471	636120000	12				90	2260;4813	True;True	2502;5349	291407;291408;291409;291410;291411;291412;291413;291414;291415;291416;291417;291418;291419;291420;291421;567467;567468;567469;567470;567471;567472;567473;567474;567475;567476;567477;567478;567479;567480;567481;567482	402931;764526;764527;764528;764529;764530;764531;764532;764533;764534;764535;764536	402931;764528							-1;-1;-1;-1
Q92734;C9JTY3;C9JUE0;C9JJP5;A0A6Q8PF51;A0A6Q8PFC4;A0A6Q8PH89;A0A6Q8PH27;A0A6Q8PG00;A0A6Q8PG04;A0A6Q8PGS4;A0A6Q8PF40;A0A6Q8PFY7	Q92734;C9JTY3;C9JUE0;C9JJP5;A0A6Q8PF51;A0A6Q8PFC4;A0A6Q8PH89;A0A6Q8PH27;A0A6Q8PG00;A0A6Q8PG04;A0A6Q8PGS4;A0A6Q8PF40;A0A6Q8PFY7	4;4;4;4;4;4;4;4;4;4;4;4;4	4;4;4;4;4;4;4;4;4;4;4;4;4	4;4;4;4;4;4;4;4;4;4;4;4;4	Protein TFG	TFG	sp|Q92734|TFG_HUMAN Protein TFG OS=Homo sapiens OX=9606 GN=TFG PE=1 SV=2;tr|C9JTY3|C9JTY3_HUMAN Protein TFG OS=Homo sapiens OX=9606 GN=TFG PE=1 SV=2;tr|C9JUE0|C9JUE0_HUMAN Protein TFG (Fragment) OS=Homo sapiens OX=9606 GN=TFG PE=1 SV=1;tr|C9JJP5|C9JJP5_HUM	13	4	4	4	11.2	11.2	11.2	43.447	400	400;141;157;181;194;249;264;270;274;278;285;369;412	0	7.583	129500000	7				91	299;1888;2497;3195	True;True;True;True	333;2078;2754;3561	19286;19287;19288;206520;206521;206522;206523;206524;312904;312905;312906;312907;312908;312909;312910;385235;385236;385237;385238;385239;385240	22503;22504;277006;277007;432488;432489;535930	22503;277007;432488;535930							-1;-1;-1;-1;-1;-1;-1;-1;-1;-1;-1;-1;-1
P62879;P62873;A0A6Q8PFV8;A0A6Q8PFE0;A0A6Q8PG88;E7EP32;B1AKQ8;C9JXA5;A0A6Q8PFW8;H7C5J5;C9JIS1;F6UT28;F6X3N5;C9JZN1;Q9HAV0;F5H100;F5H0S8;F5H8J8;P16520;E9PCP0;C9JD14	P62879;P62873;A0A6Q8PFV8;A0A6Q8PFE0;A0A6Q8PG88;E7EP32;B1AKQ8;C9JXA5;A0A6Q8PFW8;H7C5J5;C9JIS1;F6UT28;F6X3N5;C9JZN1;Q9HAV0;F5H100;F5H0S8;F5H8J8;P16520;E9PCP0;C9JD14	2;2;2;2;2;2;2;2;2;2;2;2;2;2;2;1;1;1;1;1;1	2;2;2;2;2;2;2;2;2;2;2;2;2;2;2;1;1;1;1;1;1	2;2;2;2;2;2;2;2;2;2;2;2;2;2;2;1;1;1;1;1;1	Guanine nucleotide-binding protein G(I)/G(S)/G(T) subunit beta-2;Guanine nucleotide-binding protein G(I)/G(S)/G(T) subunit beta-1;Guanine nucleotide-binding protein subunit beta-4;Guanine nucleotide-binding protein G(I)/G(S)/G(T) subunit beta-3	GNB2;GNB1;GNB4;GNB3	sp|P62879|GBB2_HUMAN Guanine nucleotide-binding protein G(I)/G(S)/G(T) subunit beta-2 OS=Homo sapiens OX=9606 GN=GNB2 PE=1 SV=3;sp|P62873|GBB1_HUMAN Guanine nucleotide-binding protein G(I)/G(S)/G(T) subunit beta-1 OS=Homo sapiens OX=9606 GN=GNB1 PE=1 SV=3;	21	2	2	2	6.2	6.2	6.2	37.331	340	340;340;322;306;304;296;107;251;245;242;232;165;163;152;340;232;264;232;340;339;79	0	3.6721	332870000	7				92	2400;2507	True;True	2652;2764	306083;306084;306085;306086;306087;306088;306089;306090;306091;306092;316185;316186;316187;316188;316189;316190;316191;316192;316193;316194;316195;316196;316197;316198;316199;316200;316201;316202;316203;316204;316205;316206;316207;316208;316209;316210	423548;423549;423550;423551;437236;437237;437238;437239	423550;437236							-1;-1;-1;-1;-1;-1;-1;-1;-1;-1;-1;-1;-1;-1;-1;-1;-1;-1;-1;-1;-1
P02545;A0A6Q8PFJ0;A0A6Q8PHQ9;Q3BDU5;A0A6Q8PF80;Q5TCI8;A0A6Q8PGH0;A0A6Q8PFM1;A0A6Q8PF59;A0A0C4DGC5;A0A6Q8PFF5	P02545;A0A6Q8PFJ0;A0A6Q8PHQ9;Q3BDU5;A0A6Q8PF80;Q5TCI8;A0A6Q8PGH0	30;30;28;27;22;22;15;8;8;5;1	30;30;28;27;22;22;15;8;8;5;1	29;29;27;26;22;21;15;8;8;4;1	Prelamin-A/C;Lamin-A/C	LMNA	sp|P02545|LMNA_HUMAN Prelamin-A/C OS=Homo sapiens OX=9606 GN=LMNA PE=1 SV=1;tr|A0A6Q8PFJ0|A0A6Q8PFJ0_HUMAN Prelamin-A/C OS=Homo sapiens OX=9606 GN=LMNA PE=1 SV=1;tr|A0A6Q8PHQ9|A0A6Q8PHQ9_HUMAN Prelamin-A/C OS=Homo sapiens OX=9606 GN=LMNA PE=1 SV=1;tr|Q3BDU	11	30	30	29	42.8	42.8	41.6	74.139	664	664;729;516;487;342;491;214;123;126;260;36	0	82.134	78484000000	548				93	41;156;293;294;749;750;790;835;1707;1917;1962;2144;2170;2217;2254;2425;2458;2579;2590;2606;2635;2973;3064;3433;3701;3773;3985;4140;4353;4354	True;True;True;True;True;True;True;True;True;True;True;True;True;True;True;True;True;True;True;True;True;True;True;True;True;True;True;True;True;True	44;170;327;328;834;835;876;924;1873;2108;2153;2365;2397;2455;2494;2678;2711;2844;2856;2874;2905;3322;3420;3816;4112;4193;4421;4596;4838;4839	1407;1408;1409;10715;10716;10717;10718;10719;19053;19054;19055;19056;19057;19058;19059;19060;19061;19062;19063;19064;19065;19066;19067;19068;19069;19070;19071;19072;19073;19074;19075;19076;19077;19078;19079;19080;19081;19082;19083;19084;19085;19086;19087;19088;19089;19090;19091;19092;19093;19094;19095;19096;19097;19098;19099;19100;19101;19102;19103;19104;19105;19106;19107;19108;19109;19110;19111;…	1637;13799;22292;22293;22294;22295;22296;22297;22298;22299;22300;22301;22302;22303;22304;22305;22306;22307;22308;22309;22310;22311;22312;22313;22314;22315;22316;112155;112156;112157;112158;112159;112160;112161;112162;112163;112164;112165;112166;112167;112168;112169;112170;112171;112172;112173;112174;112175;112176;112177;112178;112179;112180;112181;112182;112183;112184;112185;112186;112187;112188;…	1637;13799;22295;22302;112156;112179;122852;127590;250461;279640;284318;311536;331600;351357;375897;426093;427601;461639;469512;470336;471876;513283;518794;570309;626432;633923;683041;705643;727420;727437							-1;-1;-1;-1;-1;-1;-1;-1;-1;-1;-1
P51149;A0A6Q8PGE6;A0A6Q8PG52;A0A6Q8PH84;C9J592;C9IZZ0;C9J4S4;C9J4V0;C9J8S3;A0A6Q8PF79;C9J7D1	P51149;A0A6Q8PGE6;A0A6Q8PG52;A0A6Q8PH84;C9J592;C9IZZ0;C9J4S4;C9J4V0;C9J8S3	4;4;4;4;3;3;2;2;2;1;1	4;4;4;4;3;3;2;2;2;1;1	4;4;4;4;3;3;2;2;2;1;1	Ras-related protein Rab-7a	RAB7A	sp|P51149|RAB7A_HUMAN Ras-related protein Rab-7a OS=Homo sapiens OX=9606 GN=RAB7A PE=1 SV=1;tr|A0A6Q8PGE6|A0A6Q8PGE6_HUMAN Ras-related protein Rab-7a OS=Homo sapiens OX=9606 GN=RAB7A PE=1 SV=1;tr|A0A6Q8PG52|A0A6Q8PG52_HUMAN Ras-related protein Rab-7a OS=Ho	11	4	4	4	25.6	25.6	25.6	23.489	207	207;183;211;217;150;156;98;134;160;66;91	0	14.671	225610000	26				94	371;664;764;4138	True;True;True;True	413;740;849;4593	37845;37846;37847;37848;37849;37850;37851;37852;37853;69700;69701;69702;69703;69704;69705;69706;69707;69708;69709;69710;69711;69712;69713;69714;69715;69716;69717;69718;69719;69720;69721;69722;69723;69724;69725;69726;69727;84523;84524;516355;516356	50166;95119;95120;95121;95122;95123;95124;95125;95126;95127;95128;95129;95130;95131;95132;95133;95134;95135;95136;95137;95138;95139;95140;95141;95142;117215;117216;705635	50166;95140;117216;705635							-1;-1;-1;-1;-1;-1;-1;-1;-1;-1;-1
P41250;A0A6Q8PGW4;A0A6Q8PGI6;A0A6Q8PGA8;A0A6Q8PHH9;A0A6Q8PGZ8;A0A6Q8PHI7;H7C443;A0A6Q8PFZ6;A0A6Q8PH49;A0A6Q8PF45;A0A6Q8PFV5;A0A6Q8PGZ9;F8WCK4;A0A6Q8PGN7	P41250;A0A6Q8PGW4;A0A6Q8PGI6;A0A6Q8PGA8;A0A6Q8PHH9;A0A6Q8PGZ8;A0A6Q8PHI7;H7C443;A0A6Q8PFZ6	13;13;13;13;13;12;9;8;7;2;2;1;1;1;1	13;13;13;13;13;12;9;8;7;2;2;1;1;1;1	13;13;13;13;13;12;9;8;7;2;2;1;1;1;1	Glycine--tRNA ligase	GARS	sp|P41250|GARS_HUMAN Glycine--tRNA ligase OS=Homo sapiens OX=9606 GN=GARS1 PE=1 SV=3;tr|A0A6Q8PGW4|A0A6Q8PGW4_HUMAN Diadenosine tetraphosphate synthetase OS=Homo sapiens OX=9606 GN=GARS1 PE=1 SV=1;tr|A0A6Q8PGI6|A0A6Q8PGI6_HUMAN Diadenosine tetraphosphate s	15	13	13	13	19.6	19.6	19.6	83.165	739	739;616;672;683;705;745;606;570;546;350;350;190;245;255;260	0	29.245	1304500000	59				95	832;959;1323;2013;2337;2456;3027;3618;4047;4169;4366;4367;4599	True;True;True;True;True;True;True;True;True;True;True;True;True	921;1061;1466;2207;2581;2709;3381;4018;4493;4630;4851;4852;5109	92152;92153;92154;92155;92156;92157;92158;92159;97738;97739;97740;97741;97742;97743;97744;97745;97746;97747;97748;97749;97750;97751;97752;97753;97754;97755;147623;147624;147625;147626;147627;147628;213931;213932;213933;301154;301155;301156;301157;301158;301159;301160;301161;301162;301163;301164;301165;301166;301167;301168;301169;301170;301171;309734;309735;309736;309737;370789;445544;445545;44554…	127495;127496;133787;133788;133789;133790;133791;197898;197899;197900;197901;286599;286600;286601;415304;415305;415306;415307;415308;427527;427528;515518;614767;614768;614769;614770;614771;614772;687706;687707;687708;687709;687710;687711;687712;687713;687714;687715;687716;687717;687718;687719;687720;687721;687722;687723;687724;706957;727690;727691;727692;727693;727694;727695;727696;727697;727698;…	127496;133789;197901;286600;415308;427528;515518;614768;687713;706957;727691;727699;746417							-1;-1;-1;-1;-1;-1;-1;-1;-1;-1;-1;-1;-1;-1;-1
A1L0T0;M0R026;M0QZX5	A1L0T0;M0R026	3;3;1	3;3;1	3;3;1	Acetolactate synthase-like protein	ILVBL	sp|A1L0T0|HACL2_HUMAN 2-hydroxyacyl-CoA lyase 2 OS=Homo sapiens OX=9606 GN=ILVBL PE=1 SV=2;tr|M0R026|M0R026_HUMAN 2-hydroxyacyl-CoA lyase 2 OS=Homo sapiens OX=9606 GN=ILVBL PE=1 SV=1	3	3	3	3	4	4	4	67.867	632	632;525;229	0.0034072	3.3651	238950000	17				96	24;4522;4551	True;True;True	24;5017;5052	711;712;713;714;541035;541036;541037;541038;541039;541040;541041;541042;541043;541044;541045;541046;541047;541048;541049;541050;541051;541052;541053;541054;541055;541056;541057;550523;550524;550525;550526;550527;550528;550529;550530;550531;550532;550533;550534;550535;550536;550537;550538	936;937;735376;735377;735378;735379;735380;735381;735382;735383;735384;735385;735386;735387;735388;735389;735390;735391;744427	937;735389;744427							-1;-1;-1
A3KN83	A3KN83	1	1	1	Protein strawberry notch homolog 1	SBNO1	sp|A3KN83|SBNO1_HUMAN Protein strawberry notch homolog 1 OS=Homo sapiens OX=9606 GN=SBNO1 PE=1 SV=1	1	1	1	1	0.8	0.8	0.8	154.31	1393	1393	1	-2	0	0	+			97	4063	TRUE	4509	502622;502623;502624;502625;502626;502627;502628;502629;502630;502631;502632;502633;502634;502635;502636;502637;502638;502639;502640;502641;502642;502643;502644;502645;502646;502647;502648;502649;502650;502651;502652;502653;502654;502655;502656;502657;502658;502659;502660;502661;502662;502663;502664;502665;502666;502667;502668;502669;502670;502671;502672;502673;502674;502675;502676;502677;502678;…	688942;688943;688944;688945;688946;688947;688948;688949;688950;688951;688952;688953;688954;688955;688956;688957;688958;688959;688960;688961;688962;688963;688964;688965;688966;688967;688968;688969;688970;688971;688972;688973;688974;688975	688956		33			465		-1
A6NCN2	A6NCN2	47	3	3	Putative keratin-87 protein	KRT87P	sp|A6NCN2|KR87P_HUMAN Putative keratin-87 protein OS=Homo sapiens OX=9606 GN=KRT87P PE=5 SV=4	1	47	3	3	80	7.8	7.8	29.117	255	255	0	5.0475	0	0				98	87;196;312;352;353;354;385;386;455;466;467;483;704;705;805;1095;1601;2031;2062;2104;2105;2132;2151;2152;2153;2194;2195;2196;2258;2259;2660;2661;2662;2771;2774;2821;3373;3546;3547;3569;3632;3750;3751;3884;4123;4548;4817	False;False;False;False;False;False;False;False;False;False;False;False;False;False;False;False;False;False;False;True;True;False;False;False;False;False;False;False;False;False;False;False;False;False;False;False;False;False;False;False;True;False;False;False;False;False;False	94;213;214;215;216;346;389;390;391;392;393;394;427;428;500;501;512;513;514;515;532;533;784;785;892;1217;1218;1219;1757;2227;2228;2229;2263;2264;2317;2318;2349;2350;2351;2372;2373;2374;2375;2376;2377;2378;2422;2423;2424;2425;2426;2427;2500;2501;2932;2933;2934;2935;2936;2937;2938;3060;3063;3137;3751;3752;3936;3937;3960;3961;3962;3963;4032;4033;4165;4166;4167;4168;4169;4170;4313;4574;4575;4576;5046;…	3967;3968;3969;3970;3971;3972;3973;3974;3975;3976;3977;3978;3979;3980;3981;3982;3983;3984;3985;3986;3987;3988;3989;3990;3991;3992;3993;3994;3995;3996;3997;3998;3999;4000;4001;4002;4003;4004;4005;4006;4007;4008;4009;4010;4011;4012;4013;4014;4015;4016;4017;4018;4019;4020;4021;4022;4023;4024;4025;4026;4027;4028;4029;4030;4031;4032;4033;4034;4035;4036;4037;4038;4039;4040;4041;4042;4043;4044;4045;4046…
182;30183;30184;30185;30186;30187;30188;30189;30190;30191;30192;30193;30194;30195;30196;30197;30198;30199;30200;30201;30202;30203;30204;30205;30206;30207;30208;30209;30210;30211;30212;30213;30214;30215;30216;30217;30218;30219;30220;30221;30222;30223;30224;30225;30226;30227;30228;30229;30230;30231;30232;30233;30234;30235;30236;30237;30238;30239;30240;30241;30242;30243;30244;30245;30246;30247;30248…
639;45640;45641;45642;45643;45644;45645;45646;45647;45648;45649;45650;45651;45652;45653;45654;45655;45656;45657;45658;45659;45660;45661;45662;45663;45664;45665;45666;45667;45668;45669;45670;45671;45672;45673;45674;45675;45676;45677;45678;45679;45680;45681;45682;45683;45684;45685;45686;45687;45688;45689;45690;45691;45692;45693;45694;45695;45696;45697;45698;45699;45700;45701;45702;45703;45704;45705…
0;124001;124002;124003;124004;124005;124006;124007;124008;124009;124010;124011;124012;124013;124014;124015;124016;124017;124018;124019;124020;124021;124022;124023;124024;124025;124026;124027;124028;124029;124030;124031;124032;124033;124034;124035;124036;124037;124038;124039;124040;124041;124042;124043;124044;124045;124046;124047;124048;124049;124050;124051;124052;124053;124054;124055;124056;12405…
3;223214;223215;223216;223217;223218;223219;223220;223221;223222;223223;223224;223225;223226;223227;223228;223229;223230;223231;223232;223233;223234;223235;223236;223237;223238;223239;223240;223241;223242;223243;223244;223245;223246;223247;223248;223249;223250;223251;223252;223253;223254;223255;223256;223257;223258;223259;223260;223261;223262;223263;223264;223265;223266;223267;223268;223269;22327…
8;236549;236550;236551;236552;236553;236554;236555;236556;236557;236558;236559;236560;236561;236562;236563;236564;236565;236566;236567;236568;236569;236570;236571;236572;236573;236574;236575;236576;236577;236578;236579;236580;236581;236582;236583;236584;236585;236586;236587;236588;236589;236590;236591;236592;236593;236594;236595;236596;236597;236598;236599;236600;236601;236602;236603;236604;23660…
8;241229;241230;241231;241232;241233;241234;241235;241236;241237;241238;241239;241240;241241;241242;241243;241244;241245;241246;241247;241248;241249;241250;241251;241252;241253;241254;241255;241256;241257;241258;241259;241260;241261;241262;241263;241264;241265;241266;241267;241268;241269;241270;241271;241272;241273;241274;241275;241276;241277;241278;241279;241280;241281;241282;241283;241284;24128…
3;248954;248955;248956;248957;248958;248959;248960;248961;248962;248963;248964;248965;248966;248967;248968;248969;248970;248971;248972;248973;248974;248975;248976;248977;248978;248979;248980;248981;248982;248983;248984;248985;248986;248987;248988;248989;248990;248991;248992;248993;248994;248995;248996;248997;248998;248999;249000;249001;249002;249003;249004;249005;249006;249007;249008;249009;24901…
5;280916;280917;280918;280919;280920;280921;280922;280923;280924;280925;280926;280927;280928;280929;280930;280931;280932;280933;280934;280935;280936;280937;280938;280939;280940;280941;280942;280943;280944;280945;280946;280947;280948;280949;280950;280951;280952;280953;280954;280955;280956;280957;280958;280959;280960;280961;280962;280963;280964;280965;280966;280967;280968;280969;280970;280971;28097…
5;285596;285597;285598;285599;285600;285601;285602;285603;285604;285605;285606;285607;285608;285609;285610;285611;285612;285613;285614;285615;285616;285617;285618;285619;285620;285621;285622;285623;285624;285625;285626;285627;285628;285629;285630;285631;285632;285633;285634;285635;285636;285637;285638;285639;285640;285641;285642;285643;285644;285645;285646;285647;285648;285649;285650;285651;28565…
5;290276;290277;290278;290279;290280;290281;290282;290283;290284;290285;290286;290287;290288;290289;290290;290291;290292;290293;290294;290295;290296;290297;290298;290299;290300;290301;290302;290303;290304;290305;290306;290307;290308;290309;290310;290311;290312;290313;290314;290315;290316;290317;290318;290319;290320;290321;290322;290323;290324;290325;290326;290327;290328;290329;290330;290331;29033…
1;355752;355753;355754;355755;355756;355757;355758;355759;355760;355761;355762;355763;355764;355765;355766;355767;355768;355769;355770;355771;355772;355773;355774;355775;355776;355777;355778;355779;355780;355781;355782;355783;355784;355785;355786;355787;355788;355789;355790;355791;355792;355793;355794;355795;355796;355797;355798;355799;355800;355801;355802;355803;355804;355805;355806;355807;35580…
9;438030;438031;438032;438033;438034;438035;438036;438037;438038;438039;438040;438041;438042;438043;438044;438045;438046;438047;438048;438049;438050;438051;438052;438053;438054;438055;438056;438057;438058;438059;438060;438061;438062;438063;438064;438065;438066;438067;438068;438069;438070;438071;438072;438073;438074;438075;438076;438077;438078;438079;438080;438081;438082;438083;438084;438085;43808…
6;509117;509118;509119;509120;509121;509122;509123;509124;509125;509126;509127;509128;509129;509130;509131;509132;509133;509134;509135;509136;509137;509138;509139;509140;509141;509142;509143;509144;509145;509146;509147;509148;509149;509150;509151;509152;509153;509154;509155;509156;509157;509158;509159;509160;509161;509162;509163;509164;509165;509166;509167;509168;509169;509170;509171;509172;50917…
1;546222;546223;546224;546225;546226;546227;546228;546229;546230;546231;546232;546233;546234;546235;546236;546237;546238;546239;546240;546241;546242;546243;546244;546245;546246;546247;546248;546249;546250;546251;546252;546253;546254;546255;546256;546257;546258;546259;546260;546261;546262;546263;546264;546265;546266;546267;546268;546269;546270;546271;546272;546273;546274;546275;546276;546277;54627…	4346;4347;4348;4349;4350;4351;4352;4353;4354;4355;4356;4357;4358;4359;4360;4361;4362;4363;4364;4365;4366;4367;4368;4369;4370;4371;4372;4373;4374;4375;4376;4377;4378;4379;4380;4381;4382;4383;4384;4385;4386;4387;4388;4389;4390;4391;4392;4393;4394;4395;4396;4397;4398;4399;4400;4401;4402;4403;4404;4405;4406;4407;4408;4409;4410;4411;4412;4413;4414;4415;4416;4417;4418;4419;4420;4421;4422;4423;4424;4425…
860;24861;24862;24863;24864;24865;24866;24867;24868;24869;24870;24871;24872;24873;24874;24875;24876;24877;24878;24879;24880;24881;24882;24883;24884;24885;24886;24887;24888;24889;24890;24891;24892;24893;24894;24895;24896;24897;24898;24899;24900;24901;24902;24903;24904;24905;24906;24907;24908;24909;24910;24911;24912;24913;24914;24915;24916;24917;24918;24919;24920;24921;24922;24923;24924;24925;24926…
958;41959;41960;41961;41962;41963;41964;41965;41966;41967;41968;41969;41970;41971;41972;41973;41974;41975;41976;41977;41978;41979;41980;41981;41982;41983;41984;41985;41986;41987;41988;41989;41990;41991;41992;41993;41994;41995;41996;41997;41998;41999;42000;42001;42002;42003;42004;42005;42006;42007;42008;42009;42010;42011;42012;42013;42014;42015;42016;42017;42018;42019;42020;42021;42022;42023;42024…
428;61429;61430;61431;61432;61433;61434;61435;61436;61437;61438;61439;61440;61441;61442;61443;61444;61445;61446;61447;61448;61449;61450;61451;61452;61453;61454;61455;61456;61457;61458;61459;61460;61461;61462;61463;61464;61465;61466;61467;61468;61469;61470;61471;61472;61473;61474;61475;61476;61477;61478;61479;61480;61481;61482;61483;61484;61485;61486;61487;61488;61489;61490;61491;61492;61493;61494…
7;124468;124469;124470;124471;124472;124473;124474;124475;124476;124477;124478;124479;124480;124481;124482;124483;124484;124485;124486;124487;124488;124489;124490;124491;124492;124493;124494;124495;124496;124497;124498;124499;124500;124501;124502;124503;124504;124505;124506;124507;124508;124509;124510;124511;124512;124513;124514;124515;124516;124517;124518;124519;124520;124521;124522;124523;12452…
2;164193;164194;164195;164196;164197;164198;164199;164200;164201;164202;164203;164204;164205;164206;164207;164208;164209;164210;164211;164212;164213;164214;164215;164216;164217;164218;164219;164220;164221;164222;164223;164224;164225;164226;164227;164228;164229;164230;164231;164232;164233;164234;164235;164236;164237;164238;164239;164240;164241;164242;164243;164244;164245;164246;164247;164248;16424…
3;296434;296435;296436;296437;296438;296439;296440;296441;296442;296443;296444;296445;296446;296447;296448;296449;296450;296451;296452;296453;296454;296455;296456;296457;296458;296459;296460;296461;296462;296463;296464;296465;296466;296467;296468;296469;296470;296471;296472;296473;296474;296475;296476;296477;296478;296479;296480;296481;296482;296483;296484;296485;296486;296487;296488;296489;29649…
1;312992;312993;312994;312995;312996;312997;312998;312999;313000;313001;313002;313003;313004;313005;313006;313007;313008;313009;313010;313011;313012;313013;313014;313015;313016;313017;313018;313019;313020;313021;313022;313023;313024;313025;313026;313027;313028;313029;313030;313031;313032;313033;313034;313035;313036;313037;313038;313039;313040;313041;313042;313043;313044;313045;313046;313047;31304…
1;317672;317673;317674;317675;317676;317677;317678;317679;317680;317681;317682;317683;317684;317685;317686;317687;317688;317689;317690;317691;317692;317693;317694;317695;317696;317697;317698;317699;317700;317701;317702;317703;317704;317705;317706;317707;317708;317709;317710;317711;317712;317713;317714;317715;317716;317717;317718;317719;317720;317721;317722;317723;317724;317725;317726;317727;31772…
1;322352;322353;322354;322355;322356;322357;322358;322359;322360;322361;322362;322363;322364;322365;322366;322367;322368;322369;322370;322371;322372;322373;322374;322375;322376;322377;322378;322379;322380;322381;322382;322383;322384;322385;322386;322387;322388;322389;322390;322391;322392;322393;322394;322395;322396;322397;322398;322399;322400;322401;322402;322403;322404;322405;322406;322407;32240…
1;327032;327033;327034;327035;327036;327037;327038;327039;327040;327041;327042;327043;327044;327045;327046;327047;327048;327049;327050;327051;327052;327053;327054;327055;327056;327057;327058;327059;327060;327061;327062;327063;327064;327065;327066;327067;327068;327069;327070;327071;327072;327073;327074;327075;327076;327077;327078;327079;327080;327081;327082;327083;327084;327085;327086;327087;32708…
2;336123;336124;336125;336126;336127;336128;336129;336130;336131;336132;336133;336134;336135;336136;336137;336138;336139;336140;336141;336142;336143;336144;336145;336146;336147;336148;336149;336150;336151;336152;336153;336154;336155;336156;336157;336158;336159;336160;336161;336162;336163;336164;336165;336166;336167;336168;336169;336170;336171;336172;336173;336174;336175;336176;336177;336178;33617…
2;340803;340804;340805;340806;340807;340808;340809;340810;340811;340812;340813;340814;340815;340816;340817;340818;340819;340820;340821;340822;340823;340824;340825;340826;340827;340828;340829;340830;340831;340832;340833;340834;340835;340836;340837;340838;340839;340840;340841;340842;340843;340844;340845;340846;340847;340848;340849;340850;340851;340852;340853;340854;340855;340856;340857;340858;34085…
2;345483;345484;345485;345486;345487;345488;345489;345490;345491;345492;345493;345494;345495;345496;345497;345498;345499;345500;345501;345502;345503;345504;345505;345506;345507;345508;345509;345510;345511;345512;345513;345514;345515;345516;345517;345518;345519;345520;345521;345522;345523;345524;345525;345526;345527;345528;345529;345530;345531;345532;345533;345534;345535;345536;345537;345538;34553…
6;383767;383768;383769;383770;383771;383772;383773;383774;383775;383776;383777;383778;383779;383780;383781;383782;383783;383784;383785;383786;383787;383788;383789;383790;383791;383792;383793;383794;383795;383796;383797;383798;383799;383800;383801;383802;383803;383804;383805;383806;383807;383808;383809;383810;383811;383812;383813;383814;383815;383816;383817;383818;383819;383820;383821;383822;38382…
6;388447;388448;388449;388450;388451;388452;388453;388454;388455;388456;388457;388458;388459;388460;388461;388462;388463;388464;388465;388466;388467;388468;388469;388470;388471;388472;388473;388474;388475;388476;388477;388478;388479;388480;388481;388482;388483;388484;388485;388486;388487;388488;388489;388490;388491;388492;388493;388494;388495;388496;388497;388498;388499;388500;388501;388502;38850…
6;393127;393128;393129;393130;393131;393132;393133;393134;393135;393136;393137;393138;393139;393140;393141;393142;393143;393144;393145;393146;393147;393148;393149;393150;393151;393152;393153;393154;393155;393156;393157;393158;393159;393160;393161;393162;393163;393164;393165;393166;393167;393168;393169;393170;393171;393172;393173;393174;393175;393176;393177;393178;393179;393180;393181;393182;39318…
6;397807;397808;397809;397810;397811;397812;397813;397814;397815;397816;397817;397818;397819;397820;397821;397822;397823;397824;397825;397826;397827;397828;397829;397830;397831;397832;397833;397834;397835;397836;397837;397838;397839;397840;397841;397842;397843;397844;397845;397846;397847;397848;397849;397850;397851;397852;397853;397854;397855;397856;397857;397858;397859;397860;397861;397862;39786…
6;402487;402488;402489;402490;402491;402492;402493;402494;402495;402496;402497;402498;402499;402500;402501;402502;402503;402504;402505;402506;402507;402508;402509;402510;402511;402512;402513;402514;402515;402516;402517;402518;402519;402520;402521;402522;402523;402524;402525;402526;402527;402528;402529;402530;402531;402532;402533;402534;402535;402536;402537;402538;402539;402540;402541;402542;40254…
5;495296;495297;495298;495299;495300;495301;495302;495303;495304;495305;495306;495307;495308;495309;495310;495311;495312;495313;495314;495315;495316;495317;495318;495319;495320;495321;495322;495323;495324;495325;495326;495327;495328;495329;495330;495331;495332;495333;495334;495335;495336;495337;495338;495339;495340;495341;495342;495343;495344;495345;495346;495347;495348;495349;495350;495351;49535…
5;499976;499977;499978;499979;499980;499981;499982;499983;499984;499985;499986;499987;499988;499989;499990;499991;499992;499993;499994;499995;499996;499997;499998;499999;500000;500001;500002;500003;500004;500005;500006;500007;500008;500009;500010;500011;500012;500013;500014;500015;500016;500017;500018;500019;500020;500021;500022;500023;500024;500025;500026;500027;500028;500029;500030;500031;50003…
9;604350;604351;604352;604353;604354;604355;604356;604357;604358;604359;604360;604361;604362;604363;604364;604365;604366;604367;604368;604369;604370;604371;604372;604373;604374;604375;604376;604377;604378;604379;604380;604381;604382;604383;604384;604385;604386;604387;604388;604389;604390;604391;604392;604393;604394;604395;604396;604397;604398;604399;604400;604401;604402;604403;604404;604405;60440…
5;695716;695717;695718;695719;695720;695721;695722;695723;695724;695725;695726;695727;695728;695729;695730;695731;695732;695733;695734;695735;695736;695737;695738;695739;695740;695741;695742;695743;695744;695745;695746;695747;695748;695749;695750;695751;695752;695753;695754;695755;695756;695757;695758;695759;695760;695761;695762;695763;695764;695765;695766;695767;695768;695769;695770;695771;69577…
5;700396;700397;700398;700399;700400;700401;700402;700403;700404;700405;700406;700407;700408;700409;700410;700411;700412;700413;700414;700415;700416;700417;700418;700419;700420;700421;700422;700423;700424;700425;700426;700427;700428;700429;700430;700431;700432;700433;700434;700435;700436;700437;700438;700439;700440;700441;700442;700443;700444;700445;700446;700447;700448;700449;700450;700451;70045…
8;743129;743130;743131;743132;743133;743134;743135;743136;743137;743138;743139;743140;743141;743142;743143;743144;743145;743146;743147;743148;743149;743150;743151;743152;743153;743154;743155;743156;743157;743158;743159;743160;743161;743162;743163;743164;743165;743166;743167;743168;743169;743170;743171;743172;743173;743174;743175;743176;743177;743178;743179;743180;743181;743182;743183;743184;74318…	6616;17458;25371;38454;40092;46706;50516;50525;58671;60080;60112;61372;107415;109585;124807;165914;243376;287751;288865;292104;292105;297018;318167;330442;330484;337008;340597;346066;402072;402907;475066;476797;476865;497651;500769;503909;560613;603462;604529;606029;615911;630408;630532;662854;698114;740234;764877	0;2;3;25	6;7;8;9;10;11;17;18;19;34;35;36	4;5;30	45;72;172;177	23;24;25;44;45;94;151;172;177;199;209;211	136;214;225	-1
Q969T9;K7EIN1;K7ESN4;K7EIJ0;K7EIK1;K7ENL2;A6NG10;K7EMC9	Q969T9;K7EIN1;K7ESN4;K7EIJ0;K7EIK1;K7ENL2;A6NG10;K7EMC9	1;1;1;1;1;1;1;1	1;1;1;1;1;1;1;1	1;1;1;1;1;1;1;1	WW domain-binding protein 2	WBP2	sp|Q969T9|WBP2_HUMAN WW domain-binding protein 2 OS=Homo sapiens OX=9606 GN=WBP2 PE=1 SV=1;tr|K7EIN1|K7EIN1_HUMAN WW domain-binding protein 2 (Fragment) OS=Homo sapiens OX=9606 GN=WBP2 PE=1 SV=1;tr|K7ESN4|K7ESN4_HUMAN WW domain-binding protein 2 (Fragment)	8	1	1	1	3.8	3.8	3.8	28.087	261	261;114;152;167;205;231;239;257	0.0089021	2.5244	0	1				99	2843	TRUE	3168	361401	504381	504381							-1;-1;-1;-1;-1;-1;-1;-1
A6NGY3	A6NGY3	1	1	1	Uncharacterized protein C5orf52	C5orf52	sp|A6NGY3|CE052_HUMAN Uncharacterized protein C5orf52 OS=Homo sapiens OX=9606 GN=C5orf52 PE=2 SV=2	1	1	1	1	6.9	6.9	6.9	17.908	159	159	1	-2	0	2	+			100	2009	TRUE	2203	213877;213878	286575;286576	286576			31			106	-1
P61224;P62834;A6NIZ1;F5H823;B7ZB78;F5GZG1	P61224;P62834;A6NIZ1;F5H823;B7ZB78;F5GZG1	1;1;1;1;1;1	1;1;1;1;1;1	1;1;1;1;1;1	Ras-related protein Rap-1b;Ras-related protein Rap-1A;Ras-related protein Rap-1b-like protein	RAP1B;RAP1A	sp|P61224|RAP1B_HUMAN Ras-related protein Rap-1b OS=Homo sapiens OX=9606 GN=RAP1B PE=1 SV=1;sp|P62834|RAP1A_HUMAN Ras-related protein Rap-1A OS=Homo sapiens OX=9606 GN=RAP1A PE=1 SV=1;sp|A6NIZ1|RP1BL_HUMAN Ras-related protein Rap-1b-like protein OS=Homo sa	6	1	1	1	6.5	6.5	6.5	20.825	184	184;184;184;103;118;121	0.0065898	3.2127	35868000	10				101	1876	TRUE	2065	206216;206217;206218;206219;206220;206221;206222;206223;206224;206225;206226;206227;206228	276781;276782;276783;276784;276785;276786;276787;276788;276789;276790;276791	276791							-1;-1;-1;-1;-1;-1
P51571;A6NLM8	P51571;A6NLM8	1;1	1;1	1;1	Translocon-associated protein subunit delta	SSR4	sp|P51571|SSRD_HUMAN Translocon-associated protein subunit delta OS=Homo sapiens OX=9606 GN=SSR4 PE=1 SV=1;tr|A6NLM8|A6NLM8_HUMAN Signal sequence receptor subunit delta OS=Homo sapiens OX=9606 GN=SSR4 PE=1 SV=1	2	1	1	1	5.8	5.8	5.8	18.998	173	173;148	0.0092025	2.6943	27702000	3				102	3586	TRUE	3981	440942;440943;440944;440945;440946;440947	607087;607088;607089;607090	607090							-1;-1
A6PVN5;F6WIT2;Q15257;A6PVN9;A6PVN7;Q68CR8;A6PVN8;B7ZBQ0;A6PVN6;Q5T949;Q5T948;B7ZBP9;H0Y6E5;C9IZ76;A0A6Q8PH23;B7ZBP7;B4DDQ6	A6PVN5;F6WIT2;Q15257;A6PVN9;A6PVN7;Q68CR8;A6PVN8;B7ZBQ0;A6PVN6	4;4;3;3;2;2;2;2;2;1;1;1;1;1;1;1;1	4;4;3;3;2;2;2;2;2;1;1;1;1;1;1;1;1	4;4;3;3;2;2;2;2;2;1;1;1;1;1;1;1;1	Serine/threonine-protein phosphatase 2A activator	PPP2R4;DKFZp781M17165	tr|A6PVN5|A6PVN5_HUMAN Serine/threonine-protein phosphatase 2A activator OS=Homo sapiens OX=9606 GN=PTPA PE=1 SV=1;tr|F6WIT2|F6WIT2_HUMAN Serine/threonine-protein phosphatase 2A activator OS=Homo sapiens OX=9606 GN=PTPA PE=1 SV=1;sp|Q15257|PTPA_HUMAN Serin	17	4	4	4	11.2	11.2	11.2	37.375	329	329;288;358;263;64;104;129;61;176;250;253;41;218;132;81;77;151	0	7.0653	232930000	34				103	1169;2705;4581;4644	True;True;True;True	1303;2984;5089;5161	137278;137279;137280;137281;137282;137283;137284;137285;137286;137287;137288;137289;137290;137291;137292;137293;137294;137295;137296;137297;137298;137299;137300;137301;137302;137303;137304;137305;346092;346093;346094;346095;346096;346097;346098;346099;346100;346101;346102;346103;346104;346105;346106;346107;346108;346109;346110;551705;551706;551707;551708;551709;551710;551711;551712;555986;555987;…	184260;184261;184262;184263;184264;184265;184266;184267;184268;184269;184270;184271;184272;184273;184274;478736;478737;478738;478739;478740;478741;478742;478743;478744;478745;478746;478747;478748;478749;478750;745627;745628;745629;750505	184266;478746;745629;750505							-1;-1;-1;-1;-1;-1;-1;-1;-1;-1;-1;-1;-1;-1;-1;-1;-1
P07477;H0Y8D1;A6XGL3;CON__P07477;E7EQ64	P07477;H0Y8D1;A6XGL3;CON__P07477;E7EQ64	2;2;2;2;2	2;2;2;2;2	2;2;2;2;2	Trypsin-1;Alpha-trypsin chain 1;Alpha-trypsin chain 2	PRSS1	sp|P07477|TRY1_HUMAN Trypsin-1 OS=Homo sapiens OX=9606 GN=PRSS1 PE=1 SV=1;tr|H0Y8D1|H0Y8D1_HUMAN Trypsin-1 (Fragment) OS=Homo sapiens OX=9606 GN=PRSS1 PE=1 SV=1;tr|A6XGL3|A6XGL3_HUMAN Protease serine 1 OS=Homo sapiens OX=9606 GN=PRSS1 PE=1 SV=1;;tr|E7EQ64|	5	2	2	2	8.1	8.1	8.1	26.558	247	247;142;237;247;261	0.0034783	3.4872	9374000	0			+	104	4155;4156	True;True	4612;4613;4614;4615;4616;4617	516924;516925;516926;516927;516928;516929;516930;516931;516932;516933;516934;516935;516936;516937;516938;516939;516940;516941;516942;516943;516944;516945;516946;516947;516948;516949;516950;516951;516952;516953;516954;516955;516956;516957;516958;516959;516960;516961;516962;516963;516964;516965;516966;516967;516968;516969;516970;516971;516972;516973;516974;516975;516976;516977;516978;516979;516980;…	706178;706179;706180;706181;706182;706183;706184;706185;706186;706187;706188;706189;706190;706191;706192;706193;706194;706195;706196;706197;706198;706199;706200;706201;706202;706203;706204;706205;706206;706207;706208;706209;706210;706211;706212;706213;706214;706215;706216;706217;706218;706219;706220;706221;706222;706223;706224;706225;706226;706227;706228;706229;706230;706231;706232;706233;706234;…	706422;706423		37	32		112	109	-1;-1;-1;-1;-1
A8MTY7	A8MTY7	5	2	0	Keratin-associated protein 9-7	KRTAP9-7	sp|A8MTY7|KRA97_HUMAN Keratin-associated protein 9-7 OS=Homo sapiens OX=9606 GN=KRTAP9-7 PE=3 SV=1	1	5	2	0	42	27.2	0	17.793	169	169	0	147.91	10845000000	403				105	2873;3101;4012;4077;4244	False;False;True;False;True	3209;3459;4455;4525;4526;4711	362077;362078;362079;362080;374458;374459;374460;374461;374462;374463;374464;374465;374466;374467;374468;374469;374470;374471;374472;374473;374474;374475;374476;374477;374478;374479;374480;374481;374482;374483;374484;374485;374486;374487;374488;374489;374490;374491;374492;374493;374494;374495;374496;374497;374498;374499;374500;374501;374502;374503;374504;374505;374506;374507;374508;374509;374510;…	504791;504792;520061;520062;520063;520064;520065;520066;520067;520068;520069;520070;520071;520072;520073;520074;520075;520076;520077;520078;520079;520080;520081;520082;520083;520084;520085;520086;520087;520088;520089;520090;520091;520092;520093;520094;520095;520096;520097;520098;520099;520100;520101;520102;520103;520104;520105;520106;520107;520108;520109;520110;520111;520112;520113;520114;520115;…	504792;520401;686664;689714;712100							-1
P61956;P55854;Q6EEV6;A8MUA9;A8MU27	P61956;P55854;Q6EEV6;A8MUA9;A8MU27	1;1;1;1;1	1;1;1;1;1	1;1;1;1;1	Small ubiquitin-related modifier 2;Small ubiquitin-related modifier 3;Small ubiquitin-related modifier 4	SUMO2;SUMO3;SUMO4	sp|P61956|SUMO2_HUMAN Small ubiquitin-related modifier 2 OS=Homo sapiens OX=9606 GN=SUMO2 PE=1 SV=3;sp|P55854|SUMO3_HUMAN Small ubiquitin-related modifier 3 OS=Homo sapiens OX=9606 GN=SUMO3 PE=1 SV=2;sp|Q6EEV6|SUMO4_HUMAN Small ubiquitin-related modifier 4	5	1	1	1	12.6	12.6	12.6	10.871	95	95;103;95;135;147	0.0033727	3.3253	142230000	7				106	4336	TRUE	4820	532614;532615;532616;532617;532618;532619;532620;532621;532622;532623;532624;532625;532626;532627;532628;532629;532630;532631	726751;726752;726753;726754;726755;726756;726757;726758	726758							-1;-1;-1;-1;-1
P18124;A8MUD9;C9JIJ5	P18124;A8MUD9	6;6;1	6;6;1	6;6;1	60S ribosomal protein L7	RPL7	sp|P18124|RL7_HUMAN 60S ribosomal protein L7 OS=Homo sapiens OX=9606 GN=RPL7 PE=1 SV=1;tr|A8MUD9|A8MUD9_HUMAN 60S ribosomal protein L7 OS=Homo sapiens OX=9606 GN=RPL7 PE=1 SV=1	3	6	6	6	27.4	27.4	27.4	29.225	248	248;208;99	0	18.817	2114000000	62				107	338;766;1685;1990;3939;4846	True;True;True;True;True;True	374;851;1850;2182;4371;5382	28858;28859;28860;84556;84557;84558;84559;84560;84561;84562;84563;183706;183707;183708;183709;183710;183711;183712;183713;183714;183715;183716;183717;183718;183719;183720;183721;183722;183723;183724;183725;183726;183727;183728;183729;183730;183731;183732;183733;183734;183735;183736;183737;183738;183739;213138;213139;488493;488494;488495;488496;488497;488498;488499;488500;488501;488502;488503;4885…	37425;117223;117224;246112;246113;246114;246115;246116;246117;246118;246119;246120;246121;246122;246123;246124;246125;246126;246127;246128;246129;246130;246131;246132;246133;246134;246135;246136;246137;246138;246139;246140;246141;246142;246143;285674;669200;669201;669202;669203;669204;669205;669206;669207;669208;669209;768152;768153;768154;768155;768156;768157;768158;768159;768160;768161;768162;7…	37425;117224;246116;285674;669209;768164							-1;-1;-1
A8MUX0	A8MUX0	22	22	22	Keratin-associated protein 16-1	KRTAP16-1	sp|A8MUX0|KR161_HUMAN Keratin-associated protein 16-1 OS=Homo sapiens OX=9606 GN=KRTAP16-1 PE=3 SV=1	1	22	22	22	28	28	28	53.912	517	517	0	323.31	157910000000	3273				108	474;475;476;2110;3110;3111;3141;3142;3147;3175;3176;3184;3200;3201;3285;3347;3473;3549;3550;3551;3921;4054	True;True;True;True;True;True;True;True;True;True;True;True;True;True;True;True;True;True;True;True;True;True	522;523;524;2325;3468;3469;3503;3504;3509;3540;3541;3549;3566;3567;3659;3724;3859;3860;3939;3940;3941;4351;4500	45236;45237;45238;45239;45240;45241;45242;45243;45244;45245;45246;45247;45248;45249;45250;45251;45252;45253;45254;45255;45256;45257;45258;45259;45260;45261;45262;45263;45264;45265;45266;45267;45268;45269;45270;45271;45272;45273;45274;45275;45276;45277;45278;45279;45280;45281;45282;45283;45284;45285;45286;45287;45288;45289;45290;45291;45292;45293;45294;45295;45296;45297;45298;45299;45300;45301;453…	60898;60899;60900;60901;60902;60903;60904;60905;60906;60907;60908;60909;60910;60911;60912;60913;60914;60915;60916;60917;60918;60919;60920;60921;60922;60923;60924;60925;60926;60927;60928;60929;60930;60931;60932;60933;60934;60935;60936;60937;60938;60939;60940;60941;60942;60943;60944;60945;60946;60947;60948;60949;60950;60951;60952;60953;60954;60955;60956;60957;60958;60959;60960;60961;60962;60963;609…	60962;61143;61149;295106;522288;522392;527015;527165;527512;530749;531205;533712;536067;536432;545724;556683;589082;604544;604550;604552;668390;687928			33			416	-1
A8MXZ3	A8MXZ3	5	3	2	Keratin-associated protein 9-1	KRTAP9-1	sp|A8MXZ3|KRA91_HUMAN Keratin-associated protein 9-1 OS=Homo sapiens OX=9606 GN=KRTAP9-1 PE=3 SV=1	1	5	3	2	20.4	14.4	10.4	26.333	250	250	0	90.162	2657700000	111				109	2873;3309;3905;4077;4231	False;True;True;False;True	3209;3683;4335;4525;4526;4698	362077;362078;362079;362080;396259;396260;396261;396262;396263;396264;396265;396266;396267;396268;396269;396270;396271;396272;396273;396274;396275;396276;396277;396278;396279;396280;396281;396282;396283;396284;396285;396286;396287;486270;486271;486272;486273;486274;486275;486276;486277;486278;486279;486280;486281;486282;486283;486284;486285;486286;486287;486288;486289;486290;486291;486292;486293;…	504791;504792;549625;549626;549627;549628;549629;549630;549631;549632;549633;549634;549635;549636;549637;549638;549639;549640;549641;549642;549643;549644;666434;666435;666436;666437;666438;666439;666440;666441;666442;666443;666444;666445;666446;666447;666448;666449;666450;666451;666452;666453;666454;666455;666456;666457;666458;666459;666460;666461;666462;666463;666464;666465;666466;666467;666468;…	504792;549634;666459;689714;709859							-1
P49674;B0QY35;B0QY34;P48730;H7BYT1;A0A669KBC0;B0QY36;J3QQI9;H0Y2N6;B4DLF1	P49674;B0QY35;B0QY34;P48730;H7BYT1;A0A669KBC0;B0QY36;J3QQI9	11;11;11;10;10;9;8;6;5;2	11;11;11;10;10;9;8;6;5;2	2;2;2;2;2;0;2;0;0;2	Casein kinase I isoform epsilon;Casein kinase I isoform delta	CSNK1E;CSNK1D	sp|P49674|KC1E_HUMAN Casein kinase I isoform epsilon OS=Homo sapiens OX=9606 GN=CSNK1E PE=1 SV=1;tr|B0QY35|B0QY35_HUMAN Casein kinase I isoform epsilon OS=Homo sapiens OX=9606 GN=CSNK1E PE=1 SV=1;tr|B0QY34|B0QY34_HUMAN Casein kinase I isoform epsilon OS=Ho	10	11	11	2	26.2	26.2	2.6	47.315	416	416;311;336;415;427;385;225;187;120;126	0	23.809	4500800000	301				110	716;1129;1460;1570;1647;2869;4083;4084;4125;4294;4792	True;True;True;True;True;True;True;True;True;True;True	799;800;1259;1611;1725;1807;3204;4533;4534;4578;4766;4767;5322	80030;80031;80032;80033;80034;80035;80036;80037;80038;80039;80040;80041;80042;80043;80044;80045;80046;80047;80048;80049;80050;80051;80052;80053;80054;80055;80056;80057;80058;80059;80060;80061;80062;80063;80064;80065;80066;80067;80068;80069;80070;80071;80072;80073;80074;80075;80076;80077;80078;80079;80080;80081;80082;80083;80084;80085;135998;135999;136000;136001;136002;136003;136004;136005;136006;…	111473;111474;111475;111476;111477;111478;111479;111480;111481;111482;111483;111484;111485;111486;111487;111488;111489;111490;111491;111492;111493;111494;111495;182530;182531;182532;182533;182534;182535;182536;182537;182538;182539;182540;182541;182542;182543;182544;182545;182546;182547;182548;182549;182550;182551;182552;182553;182554;182555;182556;182557;182558;182559;182560;182561;182562;182563;…	111494;182635;238429;242103;244625;504774;690779;690807;701920;714467;763863			34			136	-1;-1;-1;-1;-1;-1;-1;-1;-1;-1
B0QYS1	B0QYS1	1	1	1		GGA1	tr|B0QYS1|B0QYS1_HUMAN ADP-ribosylation factor-binding protein GGA1 (Fragment) OS=Homo sapiens OX=9606 GN=GGA1 PE=1 SV=1	1	1	1	1	17.5	17.5	17.5	4.6574	40	40	1	-2	0	0	+			111	4208	TRUE	4673	519522	709117	709117		38;39			37;39		-1
O75477;B0QZ43;O94905;E5RHW4;E5RJ09	O75477;B0QZ43;O94905;E5RHW4	4;4;3;3;1	4;4;3;3;1	4;4;3;3;1	Erlin-1;Erlin-2	ERLIN1;ERLIN2	sp|O75477|ERLN1_HUMAN Erlin-1 OS=Homo sapiens OX=9606 GN=ERLIN1 PE=1 SV=2;tr|B0QZ43|B0QZ43_HUMAN Erlin-1 (Fragment) OS=Homo sapiens OX=9606 GN=ERLIN1 PE=1 SV=1;sp|O94905|ERLN2_HUMAN Erlin-2 OS=Homo sapiens OX=9606 GN=ERLIN2 PE=1 SV=1;tr|E5RHW4|E5RHW4_HUMAN	5	4	4	4	12.9	12.9	12.9	39.171	348	348;275;339;338;197	0	7.4312	111330000	11				112	1714;1927;3943;4705	True;True;True;True	1880;2118;4375;5228	187185;208742;208743;208744;208745;208746;208747;208748;208749;208750;208751;208752;208753;208754;208755;208756;208757;208758;208759;208760;208761;208762;208763;208764;208765;488911;560964;560965;560966;560967;560968;560969;560970;560971;560972;560973	250883;279871;279872;279873;279874;669861;756403;756404;756405;756406;756407;756408;756409;756410	250883;279874;669861;756407							-1;-1;-1;-1;-1
B1AH87;P30536	B1AH87;P30536	2;2	2;2	2;2	Translocator protein	TSPO	tr|B1AH87|B1AH87_HUMAN Peripheral-type benzodiazepine receptor (Fragment) OS=Homo sapiens OX=9606 GN=TSPO PE=1 SV=1;sp|P30536|TSPO_HUMAN Translocator protein OS=Homo sapiens OX=9606 GN=TSPO PE=1 SV=3	2	2	2	2	14	14	14	11.896	107	107;169	0.0079239	2.8906	891630000	18				113	933;4782	True;True	1034;5312	96845;96846;96847;96848;96849;96850;96851;96852;96853;96854;96855;96856;96857;96858;96859;96860;96861;96862;96863;96864;96865;96866;96867;96868;96869;96870;96871;96872;566565	132900;132901;132902;132903;132904;132905;132906;132907;132908;132909;132910;132911;132912;132913;132914;132915;132916;132917;763649	132906;763649							-1;-1
Q86Y82;B1AJQ6	Q86Y82;B1AJQ6	3;3	3;3	3;3	Syntaxin-12	STX12	sp|Q86Y82|STX12_HUMAN Syntaxin-12 OS=Homo sapiens OX=9606 GN=STX12 PE=1 SV=1;tr|B1AJQ6|B1AJQ6_HUMAN Syntaxin-12 (Fragment) OS=Homo sapiens OX=9606 GN=STX12 PE=1 SV=2	2	3	3	3	12	12	12	31.642	276	276;215	0	5.3128	641350000	20				114	1045;1941;2580	True;True;True	1161;2132;2845	108169;210080;210081;210082;210083;210084;210085;210086;210087;210088;210089;210090;210091;210092;210093;210094;210095;210096;210097;210098;210099;210100;210101;210102;210103;334224;334225;334226;334227;334228;334229;334230;334231;334232;334233;334234;334235	146735;281506;281507;281508;281509;281510;281511;281512;281513;281514;281515;281516;281517;281518;281519;281520;281521;281522;281523;281524;461647;461648	146735;281521;461647							-1;-1
Q9NRA8;B1AKL5;B1AKL4	Q9NRA8;B1AKL5;B1AKL4	1;1;1	1;1;1	1;1;1	Eukaryotic translation initiation factor 4E transporter	EIF4ENIF1	sp|Q9NRA8|4ET_HUMAN Eukaryotic translation initiation factor 4E transporter OS=Homo sapiens OX=9606 GN=EIF4ENIF1 PE=1 SV=2;tr|B1AKL5|B1AKL5_HUMAN Eukaryotic translation initiation factor 4E transporter (Fragment) OS=Homo sapiens OX=9606 GN=EIF4ENIF1 PE=1 S	3	1	1	1	1.2	1.2	1.2	108.2	985	985;188;961	1	-2	0	0	+			115	1785	TRUE	1954	189563;189564;189565;189566;189567;189568;189569;189570;189571;189572;189573;189574;189575;189576;189577;189578;189579;189580;189581;189582;189583;189584;189585;189586	253976;253977;253978;253979;253980	253979		40			168		-1;-1;-1
P07910;G3V2Q1;G3V4C1;B2R5W2;B4DY08;G3V4W0;G3V576;O60812;A0A0G2JPF8;A0A0G2JNQ3;G3V2D6;G3V575;G3V555;P0DMR1;B2RXH8;B7ZW38;B4DSU6;G3V251;G3V4M8;G3V3K6;G3V5X6;G3V5V7;G3V2H6	P07910;G3V2Q1;G3V4C1;B2R5W2;B4DY08;G3V4W0;G3V576;O60812;A0A0G2JPF8;A0A0G2JNQ3;G3V2D6;G3V575;G3V555;P0DMR1;B2RXH8;B7ZW38	7;7;7;7;6;6;6;5;4;4;4;4;4;4;4;4;3;3;3;3;3;3;2	7;7;7;7;6;6;6;5;4;4;4;4;4;4;4;4;3;3;3;3;3;3;2	7;7;7;7;6;6;6;5;4;4;4;4;4;4;4;4;3;3;3;3;3;3;2	Heterogeneous nuclear ribonucleoproteins C1/C2;Heterogeneous nuclear ribonucleoprotein C-like 1;Heterogeneous nuclear ribonucleoprotein C-like 4;Heterogeneous nuclear ribonucleoprotein C-like 2;Heterogeneous nuclear ribonucleoprotein C-like 3	HNRNPC;HNRNPCL1;HNRNPCL4;HNRNPCL2;HNRNPCL3	sp|P07910|HNRPC_HUMAN Heterogeneous nuclear ribonucleoproteins C1/C2 OS=Homo sapiens OX=9606 GN=HNRNPC PE=1 SV=4;tr|G3V2Q1|G3V2Q1_HUMAN Heterogeneous nuclear ribonucleoproteins C1/C2 OS=Homo sapiens OX=9606 GN=HNRNPC PE=1 SV=1;tr|G3V4C1|G3V4C1_HUMAN Hetero	23	7	7	7	22.2	22.2	22.2	33.67	306	306;305;292;290;288;262;231;293;293;293;214;187;175;293;293;293;147;126;66;121;117;180;54	0	17.85	2205000000	100				116	755;1305;1331;3658;4380;4415;4600	True;True;True;True;True;True;True	840;1448;1475;4068;4865;4901;5110	84165;84166;84167;84168;84169;84170;84171;84172;84173;84174;84175;84176;84177;84178;84179;84180;84181;84182;84183;84184;84185;84186;84187;84188;84189;84190;84191;84192;84193;84194;84195;84196;84197;84198;84199;84200;84201;84202;84203;84204;84205;84206;84207;84208;84209;84210;84211;84212;84213;84214;84215;84216;84217;84218;84219;84220;84221;84222;147060;147061;147704;147705;147706;147707;147708;45…	116729;116730;116731;116732;116733;116734;116735;116736;116737;116738;116739;116740;116741;116742;116743;116744;116745;116746;116747;116748;116749;116750;116751;116752;197195;197196;197940;624543;624544;727832;727833;727834;727835;727836;727837;727838;727839;727840;727841;727842;727843;727844;727845;727846;727847;727848;727849;727850;727851;727852;727853;727854;727855;727856;727857;727858;727859;…	116729;197196;197940;624544;727869;729520;746423							-1;-1;-1;-1;-1;-1;-1;-1;-1;-1;-1;-1;-1;-1;-1;-1;-1;-1;-1;-1;-1;-1;-1
B3EWG6;B3EWG5;B3EWG3	B3EWG6;B3EWG5;B3EWG3	1;1;1	1;1;1	1;1;1	Protein FAM25G;Protein FAM25C;Protein FAM25A	FAM25G;FAM25C;FAM25A	sp|B3EWG6|FM25G_HUMAN Protein FAM25G OS=Homo sapiens OX=9606 GN=FAM25G PE=3 SV=1;sp|B3EWG5|FM25C_HUMAN Protein FAM25C OS=Homo sapiens OX=9606 GN=FAM25C PE=1 SV=1;sp|B3EWG3|FM25A_HUMAN Protein FAM25A OS=Homo sapiens OX=9606 GN=FAM25A PE=3 SV=1	3	1	1	1	25.8	25.8	25.8	9.3195	89	89;89;89	0	35.281	164060000	34				117	898	TRUE	996	95218;95219;95220;95221;95222;95223;95224;95225;95226;95227;95228;95229;95230;95231;95232;95233;95234;95235;95236;95237;95238;95239;95240;95241;95242;95243;95244;95245	130878;130879;130880;130881;130882;130883;130884;130885;130886;130887;130888;130889;130890;130891;130892;130893;130894;130895;130896;130897;130898;130899;130900;130901;130902;130903;130904;130905;130906;130907;130908;130909;130910;130911	130881							-1;-1;-1
Q969X1;B3KSM0	Q969X1;B3KSM0	1;1	1;1	1;1	Protein lifeguard 3	TMBIM1	sp|Q969X1|LFG3_HUMAN Protein lifeguard 3 OS=Homo sapiens OX=9606 GN=TMBIM1 PE=1 SV=2;tr|B3KSM0|B3KSM0_HUMAN Protein lifeguard 3 OS=Homo sapiens OX=9606 GN=TMBIM1 PE=1 SV=1	2	1	1	1	10.9	10.9	10.9	34.607	311	311;137	0	19.322	23969000	2				118	1659	TRUE	1823	182609;182610;182611;182612;182613;182614;182615;182616;182617;182618;182619;182620	244933;244934	244934							-1;-1
B3KYB6	B3KYB6	1	1	1		PITPNB	tr|B3KYB6|B3KYB6_HUMAN Phosphatidylinositol transfer protein beta isoform (Fragment) OS=Homo sapiens OX=9606 GN=PITPNB PE=1 SV=1	1	1	1	1	10	10	10	13.781	120	120	1	-2	0	0	+			119	1687	TRUE	1852	183747;183748;183749;183750;183751;183752;183753;183754;183755;183756;183757;183758;183759;183760;183761;183762;183763;183764;183765;183766;183767;183768;183769;183770;183771;183772;183773;183774;183775;183776;183777;183778;183779;183780;183781;183782;183783;183784;183785;183786;183787;183788;183789;183790;183791;183792;183793;183794;183795;183796;183797;183798;183799;183800;183801;183802;183803;…	246145;246146;246147;246148;246149;246150;246151;246152;246153;246154;246155;246156;246157;246158;246159;246160;246161;246162;246163;246164;246165;246166;246167;246168;246169;246170;246171;246172;246173;246174;246175;246176;246177;246178;246179;246180;246181;246182;246183;246184;246185;246186;246187;246188;246189;246190;246191;246192;246193;246194;246195;246196;246197	246153		41			13		-1
O75390;B4DJV2;A0A0C4DGI3;H0YIC4;F8VPA1;H0YH82;F8W4S1;F8W1S4;F8VTT8;F8VPF9;F8VR34;F8W642;F8VRI6;F8VWQ5;F8VX68;F8VRP1;F8VX07;F8VZK9;F8W0J2;F8W031;F8VP03;F8VU34	O75390;B4DJV2;A0A0C4DGI3	13;13;12;6;3;3;3;3;3;3;2;2;2;2;2;2;2;2;1;1;1;1	13;13;12;6;3;3;3;3;3;3;2;2;2;2;2;2;2;2;1;1;1;1	13;13;12;6;3;3;3;3;3;3;2;2;2;2;2;2;2;2;1;1;1;1	Citrate synthase, mitochondrial;Citrate synthase	CS	sp|O75390|CISY_HUMAN Citrate synthase, mitochondrial OS=Homo sapiens OX=9606 GN=CS PE=1 SV=2;tr|B4DJV2|B4DJV2_HUMAN Citrate synthase OS=Homo sapiens OX=9606 GN=CS PE=1 SV=1;tr|A0A0C4DGI3|A0A0C4DGI3_HUMAN Citrate synthase OS=Homo sapiens OX=9606 GN=CS PE=1	22	13	13	13	32	32	32	51.712	466	466;453;400;123;144;190;178;157;149;140;146;66;140;132;120;117;114;80;75;263;105;142	0	54.071	6227300000	333				120	221;222;223;429;585;736;852;1345;1447;1631;1995;3831;4728	True;True;True;True;True;True;True;True;True;True;True;True;True	247;248;249;472;644;821;944;1491;1596;1788;2187;4256;5254	16203;16204;16205;16206;16207;16208;16209;16210;16211;16212;16213;16214;16215;16216;16217;16218;16219;16220;16221;16222;16223;16224;16225;16226;16227;16228;16229;16230;16231;16232;16233;16234;16235;16236;16237;16238;16239;16240;16241;16242;16243;16244;16245;16246;16247;16248;16249;16250;16251;16252;16253;16254;16255;16256;16257;16258;16259;16260;16261;16262;16263;16264;16265;16266;16267;16268;162…	19342;19343;19344;19345;19346;19347;19348;19349;19350;19351;19352;19353;19354;19355;19356;19357;19358;19359;19360;19361;19362;19363;19364;19365;19366;19367;19368;19369;19370;19371;19372;19373;19374;19375;19376;19377;19378;19379;19380;19381;19382;19383;19384;19385;19386;19387;19388;19389;19390;19391;19392;19393;19394;19395;19396;19397;19398;19399;19400;19401;19402;19403;19404;19405;19406;19407;194…	19354;19399;19429;52329;68668;112000;128395;198487;237719;243827;285728;640609;757383							-1;-1;-1;-1;-1;-1;-1;-1;-1;-1;-1;-1;-1;-1;-1;-1;-1;-1;-1;-1;-1;-1
P49589;B4DKY1	P49589;B4DKY1	3;3	3;3	3;3	Cysteine--tRNA ligase, cytoplasmic	CARS	sp|P49589|SYCC_HUMAN Cysteine--tRNA ligase, cytoplasmic OS=Homo sapiens OX=9606 GN=CARS1 PE=1 SV=3;tr|B4DKY1|B4DKY1_HUMAN Cysteinyl-tRNA synthetase OS=Homo sapiens OX=9606 GN=CARS1 PE=1 SV=1	2	3	3	3	4.5	4.5	4.5	85.472	748	748;739	0	4.0908	276700000	11				121	245;1202;3954	True;True;True	274;1339;4386	17401;17402;17403;17404;17405;17406;17407;17408;17409;142557;142558;142559;142560;142561;142562;142563;142564;142565;142566;142567;489297	20811;191719;191720;191721;191722;191723;191724;191725;191726;191727;670188	20811;191722;670188							-1;-1
P0CG48;F5H6Q2;F5H388;B4DV12;F5H265;J3QKN0;P0CG47;F5GYU3;Q5PY61;F5H747;J3QTR3;J3QS39;Q96C32;F5H2Z3;P62987;P62979;F5GXK7;M0R2S1;A0A2R8Y422;M0R1M6;M0R1V7;F5GZ39;J3QSA3	P0CG48;F5H6Q2;F5H388;B4DV12;F5H265;J3QKN0;P0CG47;F5GYU3;Q5PY61;F5H747;J3QTR3;J3QS39;Q96C32;F5H2Z3;P62987;P62979;F5GXK7;M0R2S1;A0A2R8Y422;M0R1M6;M0R1V7;F5GZ39;J3QSA3	5;5;5;5;5;5;5;5;5;5;5;5;5;5;5;5;5;4;4;4;4;3;3	5;5;5;5;5;5;5;5;5;5;5;5;5;5;5;5;5;4;4;4;4;3;3	5;5;5;5;5;5;5;5;5;5;5;5;5;5;5;5;5;4;4;4;4;3;3	Polyubiquitin-C;Ubiquitin;Polyubiquitin-B;Ubiquitin;Ubiquitin-60S ribosomal protein L40;Ubiquitin;60S ribosomal protein L40;Ubiquitin-40S ribosomal protein S27a;Ubiquitin;40S ribosomal protein S27a	UBC;UBB;RPS27A;UBA52	sp|P0CG48|UBC_HUMAN Polyubiquitin-C OS=Homo sapiens OX=9606 GN=UBC PE=1 SV=3;tr|F5H6Q2|F5H6Q2_HUMAN Polyubiquitin-C (Fragment) OS=Homo sapiens OX=9606 GN=UBC PE=1 SV=8;tr|F5H388|F5H388_HUMAN Polyubiquitin-C (Fragment) OS=Homo sapiens OX=9606 GN=UBC PE=1 SV	23	5	5	5	61.8	61.8	61.8	77.038	685	685;122;155;153;149;206;229;134;229;160;106;93;305;136;128;156;169;138;156;114;63;61;43	0	97.296	26330000000	805				122	845;1028;1900;4118;4160	True;True;True;True;True	934;1138;2090;4569;4621	92449;92450;92451;92452;92453;92454;92455;92456;92457;92458;92459;92460;92461;92462;92463;92464;92465;92466;92467;92468;92469;92470;92471;92472;92473;92474;92475;92476;92477;92478;92479;92480;92481;92482;92483;92484;92485;92486;92487;92488;92489;92490;92491;92492;92493;92494;92495;92496;92497;92498;92499;92500;92501;92502;92503;92504;92505;92506;92507;92508;92509;92510;92511;92512;92513;92514;925…	127709;127710;127711;127712;127713;127714;127715;127716;127717;127718;127719;127720;127721;127722;127723;127724;127725;127726;127727;127728;127729;127730;127731;127732;127733;127734;127735;127736;127737;127738;127739;127740;127741;127742;127743;127744;127745;127746;127747;127748;127749;127750;127751;127752;127753;127754;127755;127756;127757;127758;127759;127760;127761;127762;127763;127764;127765;…	127732;137246;277735;694049;706550							-1;-1;-1;-1;-1;-1;-1;-1;-1;-1;-1;-1;-1;-1;-1;-1;-1;-1;-1;-1;-1;-1;-1
P61158;B4DXW1;F8WDR7;Q9P1U1	P61158;B4DXW1;F8WDR7	3;3;2;1	3;3;2;1	3;3;2;1	Actin-related protein 3	ACTR3	sp|P61158|ARP3_HUMAN Actin-related protein 3 OS=Homo sapiens OX=9606 GN=ACTR3 PE=1 SV=3;tr|B4DXW1|B4DXW1_HUMAN Actin-like protein 3 OS=Homo sapiens OX=9606 GN=ACTR3 PE=1 SV=1;tr|F8WDR7|F8WDR7_HUMAN Actin-like protein 3 (Fragment) OS=Homo sapiens OX=9606 GN	4	3	3	3	9.3	9.3	9.3	47.371	418	418;367;84;418	0	12.632	328210000	21				123	1215;1526;2617	True;True;True	1354;1681;2886	142896;142897;142898;142899;142900;142901;142902;142903;142904;142905;142906;142907;142908;142909;142910;178355;178356;178357;178358;339896;339897;339898;339899;339900;339901;339902;339903;339904;339905;339906;339907;339908;339909;339910;339911;339912;339913	192047;192048;192049;192050;192051;192052;192053;192054;192055;240962;471012;471013;471014;471015;471016;471017;471018;471019;471020;471021;471022	192055;240962;471019							-1;-1;-1;-1
Q15435;H7C118;C9JRC4;B5MBZ8;C9JD73;H7C003	Q15435;H7C118;C9JRC4;B5MBZ8;C9JD73;H7C003	1;1;1;1;1;1	1;1;1;1;1;1	1;1;1;1;1;1	Protein phosphatase 1 regulatory subunit 7	PPP1R7	sp|Q15435|PP1R7_HUMAN Protein phosphatase 1 regulatory subunit 7 OS=Homo sapiens OX=9606 GN=PPP1R7 PE=1 SV=1;tr|H7C118|H7C118_HUMAN Protein phosphatase 1 regulatory subunit 7 (Fragment) OS=Homo sapiens OX=9606 GN=PPP1R7 PE=1 SV=1;tr|C9JRC4|C9JRC4_HUMAN Pro	6	1	1	1	3.6	3.6	3.6	41.564	360	360;140;184;274;282;335	1	-2	0	0	+			124	4402	TRUE	4887	535252;535253;535254;535255;535256;535257;535258;535259;535260;535261;535262;535263;535264;535265;535266;535267;535268	729015;729016;729017;729018;729019;729020;729021;729022;729023;729024;729025;729026;729027;729028;729029;729030;729031;729032;729033;729034;729035;729036;729037;729038;729039;729040;729041;729042;729043;729044;729045;729046;729047;729048	729021		42;43			33;34		-1;-1;-1;-1;-1;-1
P62826;B5MDF5;J3KQE5;F5H018;H0YFC6;B4DV51;A0A087X0W0	P62826;B5MDF5;J3KQE5;F5H018;H0YFC6	10;10;9;8;5;4;1	10;10;9;8;5;4;1	10;10;9;8;5;4;1	GTP-binding nuclear protein Ran	RAN	sp|P62826|RAN_HUMAN GTP-binding nuclear protein Ran OS=Homo sapiens OX=9606 GN=RAN PE=1 SV=3;tr|B5MDF5|B5MDF5_HUMAN GTP-binding nuclear protein Ran OS=Homo sapiens OX=9606 GN=RAN PE=1 SV=1;tr|J3KQE5|J3KQE5_HUMAN GTP-binding nuclear protein Ran (Fragment) O	7	10	10	10	44.9	44.9	44.9	24.423	216	216;233;234;198;103;128;53	0	46.593	5348900000	407				125	29;1224;1636;1637;2732;3003;3151;3841;4361;4956	True;True;True;True;True;True;True;True;True;True	30;1365;1794;1795;3011;3354;3513;4267;4846;5497	817;818;819;820;821;822;823;824;825;826;827;828;829;830;831;832;833;834;835;836;837;838;839;840;841;842;843;844;845;846;847;848;849;850;851;852;853;854;855;856;857;858;859;860;861;862;863;864;865;866;867;868;869;870;143308;143309;143310;143311;143312;143313;143314;143315;143316;143317;143318;143319;143320;143321;143322;143323;143324;143325;143326;143327;143328;143329;143330;143331;143332;143333;1…	1089;1090;1091;1092;1093;1094;1095;1096;1097;1098;1099;1100;1101;1102;1103;1104;1105;1106;1107;1108;1109;1110;1111;1112;1113;1114;1115;1116;1117;1118;1119;1120;1121;1122;1123;1124;1125;1126;1127;1128;1129;1130;1131;1132;1133;1134;1135;1136;1137;1138;1139;1140;1141;1142;1143;1144;1145;1146;1147;1148;1149;1150;1151;1152;1153;1154;1155;1156;1157;1158;1159;1160;1161;1162;1163;1164;1165;1166;1167;1168…	1183;192623;244210;244232;480134;514696;527576;645152;727626;784049							-1;-1;-1;-1;-1;-1;-1
O60506;B7Z645;O43390;F6UXX1;A0A6Q8PEX7;A0A6Q8PH31;A0A6Q8PH35;B4DT28	O60506;B7Z645	3;3;1;1;1;1;1;1	3;3;1;1;1;1;1;1	3;3;1;1;1;1;1;1	Heterogeneous nuclear ribonucleoprotein Q	SYNCRIP	sp|O60506|HNRPQ_HUMAN Heterogeneous nuclear ribonucleoprotein Q OS=Homo sapiens OX=9606 GN=SYNCRIP PE=1 SV=2;tr|B7Z645|B7Z645_HUMAN Heterogeneous nuclear ribonucleoprotein Q OS=Homo sapiens OX=9606 GN=SYNCRIP PE=1 SV=1	8	3	3	3	5.1	5.1	5.1	69.602	623	623;464;633;185;238;279;481;494	0	5.577	834220000	25				126	155;603;2514	True;True;True	169;663;2774	10705;10706;10707;10708;10709;10710;10711;10712;10713;10714;51930;51931;51932;51933;51934;51935;51936;51937;51938;51939;51940;51941;51942;51943;51944;51945;51946;51947;51948;51949;51950;51951;51952;51953;51954;316543;316544;316545;316546	13792;13793;13794;13795;13796;13797;13798;69176;69177;69178;69179;69180;69181;69182;69183;69184;69185;69186;69187;69188;69189;69190;437711;437712;437713	13798;69190;437711							-1;-1;-1;-1;-1;-1;-1;-1
P11310;B7Z9I1;Q5T4U5	P11310;B7Z9I1;Q5T4U5	1;1;1	1;1;1	1;1;1	Medium-chain specific acyl-CoA dehydrogenase, mitochondrial	ACADM	sp|P11310|ACADM_HUMAN Medium-chain specific acyl-CoA dehydrogenase, mitochondrial OS=Homo sapiens OX=9606 GN=ACADM PE=1 SV=1;tr|B7Z9I1|B7Z9I1_HUMAN Medium-chain specific acyl-CoA dehydrogenase, mitochondrial OS=Homo sapiens OX=9606 GN=ACADM PE=1 SV=1;tr|Q5	3	1	1	1	5.2	5.2	5.2	46.588	421	421;385;454	1	-2	0	0	+			127	993	TRUE	1101;1102	100099;100100;100101;100102;100103;100104;100105;100106;100107;100108;100109;100110;100111;100112;100113;100114;100115;100116;100117;100118;100119;100120;100121;100122;100123;100124;100125;100126	135944;135945;135946;135947;135948;135949;135950;135951;135952;135953;135954;135955;135956;135957;135958;135959;135960;135961;135962	135945		44			279		-1;-1;-1
P40925;B8ZZ51;B9A041;A0A5K1VW95	P40925;B8ZZ51;B9A041;A0A5K1VW95	2;2;2;1	2;2;2;1	2;2;2;1	Malate dehydrogenase, cytoplasmic	MDH1	sp|P40925|MDHC_HUMAN Malate dehydrogenase, cytoplasmic OS=Homo sapiens OX=9606 GN=MDH1 PE=1 SV=4;tr|B8ZZ51|B8ZZ51_HUMAN Malate dehydrogenase, cytoplasmic OS=Homo sapiens OX=9606 GN=MDH1 PE=1 SV=1;tr|B9A041|B9A041_HUMAN Malate dehydrogenase, cytoplasmic OS=	4	2	2	2	6.6	6.6	6.6	36.426	334	334;169;210;353	0.0079365	2.8973	65457000	8				128	1016;1256	True;True	1126;1398	100898;100899;100900;144811;144812;144813;144814;144815;144816;144817;144818;144819;144820;144821;144822;144823;144824;144825;144826;144827;144828;144829;144830;144831	136940;194330;194331;194332;194333;194334;194335;194336	136940;194330							-1;-1;-1;-1
Q16891;C9J406;B9A067;H7C463;A0A087WYS0	Q16891;C9J406;B9A067;H7C463	6;6;6;5;2	6;6;6;5;2	6;6;6;5;2	MICOS complex subunit MIC60	IMMT	sp|Q16891|MIC60_HUMAN MICOS complex subunit MIC60 OS=Homo sapiens OX=9606 GN=IMMT PE=1 SV=1;tr|C9J406|C9J406_HUMAN MICOS complex subunit MIC60 OS=Homo sapiens OX=9606 GN=IMMT PE=1 SV=1;tr|B9A067|B9A067_HUMAN MICOS complex subunit MIC60 OS=Homo sapiens OX=9	5	6	6	6	7.8	7.8	7.8	83.677	758	758;659;711;613;372	0	8.7636	177640000	6				129	1013;1387;2649;3667;3668;4347	True;True;True;True;True;True	1123;1534;2919;4077;4078;4832	100856;100857;100858;100859;100860;100861;100862;100863;100864;100865;165350;165351;165352;165353;341310;341311;341312;341313;341314;341315;341316;341317;341318;454564;454565;454566;454567;454568;454569;454570;454571;454572;454573;454574;454575;532990;532991;532992;532993;532994	136906;136907;223313;223314;472729;624586;624587;624588;727365;727366	136906;223313;472729;624586;624588;727365							-1;-1;-1;-1;-1
Q10567;C9J1E7	Q10567;C9J1E7	3;3	3;3	3;3	AP-1 complex subunit beta-1	AP1B1	sp|Q10567|AP1B1_HUMAN AP-1 complex subunit beta-1 OS=Homo sapiens OX=9606 GN=AP1B1 PE=1 SV=2;tr|C9J1E7|C9J1E7_HUMAN AP-1 complex subunit beta-1 (Fragment) OS=Homo sapiens OX=9606 GN=AP1B1 PE=1 SV=1	2	3	3	3	6	6	6	104.64	949	949;578	0	5.4523	179050000	6				130	599;2093;2184	True;True;True	659;2304;2412	51885;51886;51887;51888;51889;51890;51891;51892;51893;51894;51895;51896;51897;217738;217739;217740;217741;217742;217743;217744;217745;217746;243576;243577;243578;243579;243580;243581	69149;69150;69151;69152;291036;291037;332392	69149;291036;332392							-1;-1
P36543;C9J8H1	P36543;C9J8H1	2;2	2;2	2;2	V-type proton ATPase subunit E 1	ATP6V1E1	sp|P36543|VATE1_HUMAN V-type proton ATPase subunit E 1 OS=Homo sapiens OX=9606 GN=ATP6V1E1 PE=1 SV=1;tr|C9J8H1|C9J8H1_HUMAN V-type proton ATPase subunit E 1 (Fragment) OS=Homo sapiens OX=9606 GN=ATP6V1E1 PE=1 SV=1	2	2	2	2	6.2	6.2	6.2	26.145	226	226;203	0.0034483	3.4367	30304000	3				131	321;534	True;True	356;592	26789;49767;49768;49769;49770;49771;49772;49773;49774;49775;49776;49777;49778;49779;49780;49781;49782;49783	34496;66825;66826	34496;66825							-1;-1
Q9UPY8;C9JB30	Q9UPY8;C9JB30	1;1	1;1	1;1	Microtubule-associated protein RP/EB family member 3	MAPRE3	sp|Q9UPY8|MARE3_HUMAN Microtubule-associated protein RP/EB family member 3 OS=Homo sapiens OX=9606 GN=MAPRE3 PE=1 SV=1;tr|C9JB30|C9JB30_HUMAN Microtubule-associated protein RP/EB family member 3 (Fragment) OS=Homo sapiens OX=9606 GN=MAPRE3 PE=1 SV=1	2	1	1	1	4.3	4.3	4.3	31.982	281	281;218	0.0078003	2.7964	7157400	3				132	1228	TRUE	1369	143885;143886;143887;143888;143889;143890	193435;193436;193437	193437							-1;-1
P20340;Q9NRW1;Q14964;C9JB90;C9JU14;J3KR73	P20340;Q9NRW1;Q14964;C9JB90;C9JU14;J3KR73	1;1;1;1;1;1	1;1;1;1;1;1	1;1;1;1;1;1	Ras-related protein Rab-6A;Ras-related protein Rab-6B;Ras-related protein Rab-39A	RAB6A;RAB6B;RAB39A	sp|P20340|RAB6A_HUMAN Ras-related protein Rab-6A OS=Homo sapiens OX=9606 GN=RAB6A PE=1 SV=3;sp|Q9NRW1|RAB6B_HUMAN Ras-related protein Rab-6B OS=Homo sapiens OX=9606 GN=RAB6B PE=1 SV=1;sp|Q14964|RB39A_HUMAN Ras-related protein Rab-39A OS=Homo sapiens OX=960	6	1	1	1	5.3	5.3	5.3	23.593	208	208;208;217;49;83;124	0	12.676	786750000	128				133	2592	TRUE	2858	338656;338657;338658;338659;338660;338661;338662;338663;338664;338665;338666;338667;338668;338669;338670;338671;338672;338673;338674;338675;338676;338677;338678;338679;338680;338681;338682;338683;338684;338685;338686;338687;338688;338689;338690;338691;338692;338693;338694;338695;338696;338697;338698;338699;338700;338701;338702;338703;338704;338705;338706;338707;338708;338709;338710;338711;338712;…	469527;469528;469529;469530;469531;469532;469533;469534;469535;469536;469537;469538;469539;469540;469541;469542;469543;469544;469545;469546;469547;469548;469549;469550;469551;469552;469553;469554;469555;469556;469557;469558;469559;469560;469561;469562;469563;469564;469565;469566;469567;469568;469569;469570;469571;469572;469573;469574;469575;469576;469577;469578;469579;469580;469581;469582;469583;…	469540							-1;-1;-1;-1;-1;-1
Q9UJ70;H7C286;C9JEV6	Q9UJ70;H7C286;C9JEV6	1;1;1	1;1;1	1;1;1	N-acetyl-D-glucosamine kinase	NAGK	sp|Q9UJ70|NAGK_HUMAN N-acetyl-D-glucosamine kinase OS=Homo sapiens OX=9606 GN=NAGK PE=1 SV=4;tr|H7C286|H7C286_HUMAN N-acetyl-D-glucosamine kinase OS=Homo sapiens OX=9606 GN=NAGK PE=1 SV=2;tr|C9JEV6|C9JEV6_HUMAN GlcNAc kinase OS=Homo sapiens OX=9606 GN=NAGK	3	1	1	1	4.9	4.9	4.9	37.375	344	344;196;293	0.0090498	2.6179	14541000	1				134	1622	TRUE	1778	180963;180964;180965;180966	243533	243533							-1;-1;-1
P05090;C9JF17;C9JX71	P05090;C9JF17	6;6;2	6;6;2	6;6;2	Apolipoprotein D	APOD	sp|P05090|APOD_HUMAN Apolipoprotein D OS=Homo sapiens OX=9606 GN=APOD PE=1 SV=1;tr|C9JF17|C9JF17_HUMAN Apolipoprotein D (Fragment) OS=Homo sapiens OX=9606 GN=APOD PE=1 SV=1	3	6	6	6	27.5	27.5	27.5	21.275	189	189;215;149	0	26.947	2149800000	108				135	1894;2080;2875;2967;3038;4535	True;True;True;True;True;True	2084;2285;3212;3316;3392;5030	206733;206734;206735;206736;206737;206738;206739;206740;206741;206742;206743;206744;206745;206746;206747;206748;206749;216548;362086;362087;362088;362089;362090;362091;362092;362093;362094;362095;362096;362097;362098;362099;362100;362101;362102;362103;362104;362105;362106;362107;362108;362109;362110;362111;362112;362113;362114;362115;362116;362117;362118;362119;362120;362121;362122;362123;362124;…	277236;277237;277238;289718;504804;504805;504806;504807;504808;504809;504810;504811;504812;504813;504814;504815;504816;504817;504818;504819;504820;504821;504822;504823;504824;504825;504826;504827;504828;504829;504830;504831;504832;504833;504834;504835;504836;504837;504838;504839;513181;513182;513183;513184;513185;513186;513187;513188;513189;513190;513191;513192;513193;513194;513195;513196;513197;…	277236;289718;504804;513204;515682;735846							-1;-1;-1
P99999;C9JFR7;CON__P62894	P99999;C9JFR7	3;3;1	3;3;1	3;3;1	Cytochrome c	CYCS	sp|P99999|CYC_HUMAN Cytochrome c OS=Homo sapiens OX=9606 GN=CYCS PE=1 SV=2;tr|C9JFR7|C9JFR7_HUMAN Cytochrome c (Fragment) OS=Homo sapiens OX=9606 GN=CYCS PE=1 SV=1	3	3	3	3	34.3	34.3	34.3	11.749	105	105;101;105	0	5.0193	314890000	33				136	71;1394;4066	True;True;True	77;1541;4512	3515;3516;3517;3518;3519;3520;3521;3522;3523;3524;3525;3526;3527;3528;165530;165531;165532;165533;165534;165535;165536;165537;165538;165539;165540;165541;165542;165543;165544;165545;165546;165547;165548;165549;165550;165551;165552;165553;165554;165555;165556;165557;502701;502702;502703;502704;502705;502706;502707;502708;502709;502710;502711;502712;502713;502714;502715;502716;502717;502718;502719;…	3653;3654;3655;3656;3657;3658;3659;3660;223457;223458;223459;688979;688980;688981;688982;688983;688984;688985;688986;688987;688988;688989;688990;688991;688992;688993;688994;688995;688996;688997;688998;688999;689000;689001	3660;223459;688984							-1;-1;-1
Q9Y4P1;C9JIK8	Q9Y4P1;C9JIK8	1;1	1;1	1;1	Cysteine protease ATG4B	ATG4B	sp|Q9Y4P1|ATG4B_HUMAN Cysteine protease ATG4B OS=Homo sapiens OX=9606 GN=ATG4B PE=1 SV=2;tr|C9JIK8|C9JIK8_HUMAN Cysteine protease (Fragment) OS=Homo sapiens OX=9606 GN=ATG4B PE=1 SV=1	2	1	1	1	2.3	2.3	2.3	44.294	393	393;219	0	4.2745	43369000	4				137	3204	TRUE	3570	385875;385876;385877;385878;385879;385880;385881	536761;536762;536763;536764	536762							-1;-1
P07602;C9JIZ6;Q5BJH1;A0A0J9YXB8	P07602;C9JIZ6;Q5BJH1	4;4;3;1	4;4;3;1	4;4;3;1	Prosaposin;Saposin-A;Saposin-B-Val;Saposin-B;Saposin-C;Saposin-D	PSAP	sp|P07602|SAP_HUMAN Prosaposin OS=Homo sapiens OX=9606 GN=PSAP PE=1 SV=2;tr|C9JIZ6|C9JIZ6_HUMAN Prosaposin OS=Homo sapiens OX=9606 GN=PSAP PE=1 SV=2;tr|Q5BJH1|Q5BJH1_HUMAN PSAP protein OS=Homo sapiens OX=9606 GN=PSAP PE=1 SV=1	4	4	4	4	6.7	6.7	6.7	58.112	524	524;527;240;167	0	6.1207	1806300000	139				138	887;1299;2722;3383	True;True;True;True	983;1442;3001;3763	94496;94497;94498;94499;94500;94501;94502;94503;94504;94505;94506;94507;94508;94509;94510;94511;94512;94513;94514;94515;94516;94517;94518;94519;94520;94521;94522;94523;94524;94525;94526;94527;94528;94529;94530;94531;94532;94533;94534;94535;94536;94537;94538;94539;94540;94541;94542;94543;94544;94545;94546;94547;94548;94549;94550;94551;94552;94553;94554;145871;145872;145873;145874;145875;145876;145…	129959;129960;129961;129962;129963;129964;129965;129966;129967;129968;129969;129970;129971;129972;129973;129974;129975;129976;129977;129978;129979;129980;129981;129982;129983;129984;129985;129986;129987;129988;129989;129990;129991;129992;129993;129994;129995;129996;129997;129998;129999;130000;130001;130002;130003;130004;130005;130006;130007;130008;130009;130010;130011;130012;130013;130014;130015;…	129981;195243;479362;563252							-1;-1;-1;-1
P56134;C9JJT5;C9JU26;G3V325	P56134;C9JJT5;C9JU26;G3V325	2;2;2;2	2;2;2;2	2;2;2;2	ATP synthase subunit f, mitochondrial	ATP5J2;ATP5J2-PTCD1	sp|P56134|ATPK_HUMAN ATP synthase subunit f, mitochondrial OS=Homo sapiens OX=9606 GN=ATP5MF PE=1 SV=3;tr|C9JJT5|C9JJT5_HUMAN ATP synthase membrane subunit f OS=Homo sapiens OX=9606 GN=ATP5MF-PTCD1 PE=3 SV=2;tr|C9JU26|C9JU26_HUMAN ATP synthase membrane sub	4	2	2	2	25.5	25.5	25.5	10.918	94	94;54;98;749	0	5.148	194210000	32				139	554;2345	True;True	612;2589;2590	50190;50191;50192;50193;50194;50195;50196;50197;50198;50199;50200;50201;50202;50203;50204;50205;50206;50207;50208;50209;301353;301354;301355;301356;301357;301358;301359;301360;301361;301362;301363;301364;301365;301366;301367;301368;301369;301370;301371;301372;301373;301374;301375	67294;67295;67296;67297;67298;67299;67300;67301;67302;67303;67304;67305;67306;67307;415444;415445;415446;415447;415448;415449;415450;415451;415452;415453;415454;415455;415456;415457;415458;415459;415460;415461;415462	67304;415454							-1;-1;-1;-1
P52434;C9JLU1	P52434;C9JLU1	1;1	1;1	1;1	DNA-directed RNA polymerases I, II, and III subunit RPABC3	POLR2H	sp|P52434|RPAB3_HUMAN DNA-directed RNA polymerases I, II, and III subunit RPABC3 OS=Homo sapiens OX=9606 GN=POLR2H PE=1 SV=4;tr|C9JLU1|C9JLU1_HUMAN DNA-directed RNA polymerases I, II, and III subunit RPABC3 (Fragment) OS=Homo sapiens OX=9606 GN=POLR2H PE=1	2	1	1	1	8	8	8	17.143	150	150;148	0.0089686	2.5456	75372000	6				140	144	TRUE	158	10109;10110;10111;10112;10113;10114;10115;10116;10117;10118;10119;10120;10121;10122;10123;10124	12777;12778;12779;12780;12781;12782	12777							-1;-1
O75915;F8WF90;C9JQU6;F8WF33	O75915;F8WF90;C9JQU6;F8WF33	2;2;2;2	2;2;2;2	2;2;2;2	PRA1 family protein 3	ARL6IP5	sp|O75915|PRAF3_HUMAN PRA1 family protein 3 OS=Homo sapiens OX=9606 GN=ARL6IP5 PE=1 SV=1;tr|F8WF90|F8WF90_HUMAN PRA1 family protein OS=Homo sapiens OX=9606 GN=ARL6IP5 PE=1 SV=1;tr|C9JQU6|C9JQU6_HUMAN PRA1 family protein OS=Homo sapiens OX=9606 GN=ARL6IP5 P	4	2	2	2	10.6	10.6	10.6	21.614	188	188;59;88;93	0	4.0798	352840000	11				141	427;2801	True;True	470;3107;3108	39602;39603;39604;39605;39606;39607;39608;360209;360210;360211;360212;360213;360214;360215;360216;360217;360218;360219;360220;360221	52237;503311;503312;503313;503314;503315;503316;503317;503318;503319;503320;503321	52237;503311			35			1	-1;-1;-1;-1
O94887;C9JWM9;C9JVQ5	O94887;C9JWM9;C9JVQ5	1;1;1	1;1;1	1;1;1	FERM, RhoGEF and pleckstrin domain-containing protein 2	FARP2	sp|O94887|FARP2_HUMAN FERM, ARHGEF and pleckstrin domain-containing protein 2 OS=Homo sapiens OX=9606 GN=FARP2 PE=1 SV=3;tr|C9JWM9|C9JWM9_HUMAN FERM, ARHGEF and pleckstrin domain-containing protein 2 (Fragment) OS=Homo sapiens OX=9606 GN=FARP2 PE=1 SV=1;tr	3	1	1	1	2.6	2.6	2.6	119.89	1054	1054;93;134	1	-2	0	0	+			142	2446	TRUE	2699	309288;309289;309290;309291;309292	426989	426989		45			75		-1;-1;-1
C9JYN0;Q16563;A0A0U1RQT9;H7C4J8	C9JYN0;Q16563	3;2;1;1	3;2;1;1	3;2;1;1	Synaptophysin-like protein 1	SYPL1	tr|C9JYN0|C9JYN0_HUMAN Synaptophysin-like protein 1 OS=Homo sapiens OX=9606 GN=SYPL1 PE=1 SV=1;sp|Q16563|SYPL1_HUMAN Synaptophysin-like protein 1 OS=Homo sapiens OX=9606 GN=SYPL1 PE=1 SV=1	4	3	3	3	21.4	21.4	21.4	24.784	224	224;259;135;148	0	11.223	1272800000	111				143	2078;3705;4309	True;True;True	2282;4117;4788	216526;216527;456241;531069;531070;531071;531072;531073;531074;531075;531076;531077;531078;531079;531080;531081;531082;531083;531084;531085;531086;531087;531088;531089;531090;531091;531092;531093;531094;531095;531096;531097;531098;531099;531100;531101;531102;531103;531104;531105;531106;531107;531108;531109;531110;531111;531112;531113;531114;531115;531116;531117;531118;531119;531120;531121;531122;…	289712;626725;725050;725051;725052;725053;725054;725055;725056;725057;725058;725059;725060;725061;725062;725063;725064;725065;725066;725067;725068;725069;725070;725071;725072;725073;725074;725075;725076;725077;725078;725079;725080;725081;725082;725083;725084;725085;725086;725087;725088;725089;725090;725091;725092;725093;725094;725095;725096;725097;725098;725099;725100;725101;725102;725103;725104;…	289712;626725;725060							-1;-1;-1;-1
P24534;F8WF65;F2Z2G2;C9JZW3	P24534;F8WF65;F2Z2G2;C9JZW3	1;1;1;1	1;1;1;1	1;1;1;1	Elongation factor 1-beta	EEF1B2	sp|P24534|EF1B_HUMAN Elongation factor 1-beta OS=Homo sapiens OX=9606 GN=EEF1B2 PE=1 SV=3;tr|F8WF65|F8WF65_HUMAN Elongation factor 1-beta OS=Homo sapiens OX=9606 GN=EEF1B2 PE=1 SV=1;tr|F2Z2G2|F2Z2G2_HUMAN Elongation factor 1-beta OS=Homo sapiens OX=9606 GN	4	1	1	1	6.7	6.7	6.7	24.763	225	225;29;68;123	0	33.362	432100000	29				144	3842	TRUE	4268	470767;470768;470769;470770;470771;470772;470773;470774;470775;470776;470777;470778;470779;470780;470781;470782;470783;470784;470785;470786;470787;470788;470789;470790;470791;470792;470793;470794;470795;470796;470797	645159;645160;645161;645162;645163;645164;645165;645166;645167;645168;645169;645170;645171;645172;645173;645174;645175;645176;645177;645178;645179;645180;645181;645182;645183;645184;645185;645186;645187	645164							-1;-1;-1;-1
P18077;F8WBS5;F8WB72;C9K025	P18077;F8WBS5;F8WB72;C9K025	3;3;3;3	3;3;3;3	3;3;3;3	60S ribosomal protein L35a	RPL35A	sp|P18077|RL35A_HUMAN 60S ribosomal protein L35a OS=Homo sapiens OX=9606 GN=RPL35A PE=1 SV=2;tr|F8WBS5|F8WBS5_HUMAN 60S ribosomal protein L35a OS=Homo sapiens OX=9606 GN=RPL35A PE=1 SV=1;tr|F8WB72|F8WB72_HUMAN 60S ribosomal protein L35a OS=Homo sapiens OX=	4	3	3	3	20.9	20.9	20.9	12.538	110	110;55;57;94	0.0049917	3.2555	209080000	13				145	173;541;1719	True;True;True	187;599;1885	11243;11244;11245;11246;11247;11248;11249;11250;11251;11252;11253;11254;11255;11256;11257;11258;49962;187247;187248;187249;187250;187251;187252;187253;187254;187255;187256	14160;14161;14162;14163;14164;14165;14166;14167;14168;14169;67137;250928;250929	14163;67137;250928							-1;-1;-1;-1
CON__A2A5Y0	CON__A2A5Y0	27	5	2				1	27	5	2	46.4	15.9	7	47.117	416	416	0	131.1	23676000000	382			+	146	324;459;482;813;1038;1061;1424;1805;1814;1815;2136;2263;2537;2760;2761;2950;3060;3463;3508;3509;3535;3548;3638;3639;3642;4097;4099	False;False;False;False;False;True;True;False;False;False;False;False;False;False;False;False;True;False;False;False;False;True;False;False;True;False;False	359;505;531;900;1148;1149;1150;1179;1571;1976;1977;1987;1988;1989;2357;2505;2800;3046;3047;3048;3049;3298;3416;3849;3896;3897;3898;3925;3938;4043;4044;4045;4046;4049;4548;4550	26932;26933;26934;26935;26936;26937;26938;26939;26940;26941;26942;26943;26944;26945;26946;26947;26948;26949;26950;26951;26952;26953;26954;26955;26956;26957;26958;26959;26960;26961;26962;26963;26964;26965;26966;26967;26968;26969;26970;26971;26972;26973;26974;26975;26976;26977;26978;26979;26980;26981;26982;26983;26984;26985;26986;26987;26988;26989;26990;26991;26992;26993;26994;26995;26996;26997;269…
104344;104345;104346;104347;104348;104349;104350;104351;104352;104353;104354;104355;104356;104357;104358;104359;104360;104361;104362;104363;104364;104365;104366;104367;104368;104369;104370;104371;104372;104373;104374;104375;104376;104377;104378;104379;104380;104381;104382;104383;104384;104385;104386;104387;104388;104389;104390;104391;104392;104393;104394;104395;104396;104397;104398;104399;104400;…
192834;192835;192836;192837;192838;192839;192840;192841;192842;192843;192844;192845;192846;192847;192848;192849;192850;192851;192852;192853;192854;192855;192856;192857;192858;192859;192860;192861;192862;192863;192864;192865;192866;192867;192868;192869;192870;192871;192872;192873;192874;192875;192876;192877;192878;192879;192880;192881;192882;192883;192884;192885;192886;192887;192888;192889;192890;…
231238;231239;231240;231241;231242;231243;231244;231245;231246;231247;231248;231249;231250;231251;231252;231253;231254;231255;231256;231257;231258;231259;231260;231261;231262;231263;231264;231265;231266;231267;231268;231269;231270;231271;231272;231273;231274;231275;231276;231277;231278;231279;231280;231281;231282;231283;231284;231285;231286;231287;231288;231289;231290;231291;231292;231293;231294;…
294713;294714;294715;294716;294717;294718;294719;294720;294721;294722;294723;294724;294725;294726;294727;294728;294729;294730;294731;294732;294733;294734;294735;294736;294737;294738;294739;294740;294741;294742;294743;294744;294745;294746;294747;294748;294749;294750;294751;294752;294753;294754;294755;294756;294757;294758;294759;294760;294761;294762;294763;294764;294765;294766;294767;294768;294769;…
322868;322869;322870;322871;322872;322873;322874;322875;322876;322877;322878;322879;322880;322881;322882;322883;322884;322885;322886;322887;322888;322889;322890;322891;322892;322893;322894;322895;322896;322897;322898;322899;322900;322901;322902;322903;322904;322905;322906;322907;322908;322909;322910;322911;322912;322913;322914;322915;322916;322917;322918;322919;322920;322921;322922;322923;322924;…
327548;327549;327550;327551;327552;327553;327554;327555;327556;327557;327558;327559;327560;327561;327562;327563;327564;327565;327566;327567;327568;327569;327570;327571;327572;327573;327574;327575;327576;327577;327578;327579;327580;327581;327582;327583;327584;327585;327586;327587;327588;327589;327590;327591;327592;327593;327594;327595;327596;327597;327598;327599;327600;327601;327602;327603;327604;…
353269;353270;353271;353272;353273;353274;353275;353276;353277;353278;353279;353280;353281;353282;353283;353284;353285;353286;353287;353288;353289;353290;353291;353292;353293;353294;353295;353296;353297;353298;353299;353300;353301;353302;353303;353304;367117;367118;367119;367120;367121;367122;367123;367124;367125;367126;367127;367128;367129;367130;367131;367132;367133;367134;367135;367136;367137;…
451822;451823;451824;451825;451826;451827;451828;451829;451830;451831;451832;451833;451834;451835;451836;451837;451838;451839;451840;451841;451842;451843;451844;451845;451846;451847;451848;451849;451850;451851;451852;451853;451854;451855;451856;451857;451858;451859;451860;451861;451862;451863;451864;451865;451866;451867;451868;451869;451870;451871;451872;451873;451874;451875;451876;451877;451878;…	34731;34732;34733;34734;34735;34736;34737;34738;34739;34740;34741;34742;34743;34744;34745;34746;34747;34748;34749;34750;34751;34752;34753;34754;34755;34756;34757;34758;34759;34760;34761;34762;34763;34764;34765;34766;34767;34768;34769;34770;34771;34772;34773;34774;34775;34776;34777;34778;34779;34780;34781;34782;34783;34784;34785;34786;34787;34788;34789;34790;34791;34792;34793;34794;34795;34796;347…
;138843;138844;138845;138846;138847;138848;138849;138850;138851;138852;138853;138854;138855;138856;138857;138858;138859;138860;138861;138862;138863;138864;138865;138866;138867;138868;138869;138870;138871;138872;138873;138874;138875;138876;138877;138878;138879;138880;138881;138882;138883;138884;138885;138886;138887;138888;138889;138890;138891;138892;138893;138894;138895;138896;138897;138898;138899…
;143523;143524;143525;143526;143527;143528;143529;143530;143531;143532;143533;143534;143535;143536;143537;143538;143539;143540;143541;143542;143543;143544;143545;143546;143547;143548;143549;143550;143551;143552;143553;143554;143555;143556;143557;143558;143559;143560;143561;143562;143563;143564;143565;143566;143567;143568;143569;143570;143571;143572;143573;143574;143575;143576;143577;143578;143579…
;257870;257871;257872;257873;257874;257875;257876;257877;257878;257879;257880;257881;257882;257883;257884;257885;257886;257887;257888;257889;257890;257891;257892;257893;257894;257895;257896;257897;257898;257899;257900;257901;257902;257903;257904;257905;257906;257907;257908;257909;257910;257911;257912;257913;257914;257915;257916;257917;257918;257919;257920;257921;257922;257923;257924;257925;257926…
;262550;262551;262552;262553;262554;262555;262556;262557;262558;262559;262560;262561;262562;262563;262564;262565;262566;262567;262568;262569;262570;262571;262572;262573;262574;262575;262576;262577;262578;262579;262580;262581;262582;262583;262584;262585;262586;262587;262588;262589;262590;262591;262592;262593;262594;262595;262596;262597;262598;262599;262600;262601;262602;262603;262604;262605;262606…
;309523;309524;309525;309526;309527;309528;309529;309530;309531;309532;309533;309534;309535;309536;309537;309538;309539;309540;309541;309542;309543;309544;309545;309546;309547;309548;309549;309550;309551;309552;309553;309554;309555;309556;309557;309558;309559;309560;309561;309562;309563;309564;309565;309566;309567;309568;309569;309570;309571;309572;309573;309574;309575;309576;309577;309578;309579…
;405984;405985;405986;405987;405988;405989;405990;405991;405992;405993;405994;405995;405996;405997;405998;405999;406000;406001;406002;406003;406004;406005;406006;406007;406008;406009;406010;406011;406012;406013;406014;406015;406016;406017;406018;406019;406020;406021;406022;406023;406024;406025;406026;406027;406028;406029;406030;406031;406032;406033;406034;406035;406036;406037;406038;406039;406040…
;410664;410665;410666;410667;410668;410669;410670;410671;410672;410673;410674;410675;410676;410677;410678;410679;410680;410681;410682;410683;410684;410685;410686;410687;410688;410689;410690;410691;410692;410693;410694;410695;410696;410697;410698;410699;410700;410701;410702;410703;410704;410705;410706;410707;410708;410709;410710;410711;410712;410713;410714;410715;410716;410717;410718;410719;410720…
;447070;447071;447072;447073;447074;447075;447076;447077;447078;447079;447080;447081;447082;447083;447084;447085;447086;447087;447088;447089;447090;447091;447092;447093;447094;447095;447096;447097;447098;447099;447100;447101;447102;447103;447104;447105;447106;447107;447108;447109;447110;447111;447112;447113;447114;447115;447116;447117;447118;447119;447120;447121;447122;447123;447124;447125;447126…
;451750;451751;451752;451753;451754;451755;451756;451757;451758;451759;451760;451761;451762;451763;451764;451765;451766;451767;451768;451769;451770;451771;451772;451773;451774;451775;451776;451777;451778;451779;451780;451781;451782;451783;451784;451785;451786;451787;451788;451789;451790;451791;451792;451793;451794;451795;451796;451797;451798;451799;451800;451801;451802;451803;451804;451805;451806…
;488569;488570;488571;488572;488573;488574;488575;488576;488577;488578;488579;488580;488581;488582;488583;488584;488585;488586;488587;488588;488589;488590;488591;488592;488593;488594;488595;488596;488597;488598;488599;488600;488601;488602;488603;488604;488605;488606;488607;488608;488609;488610;488611;488612;488613;488614;488615;488616;488617;488618;488619;488620;488621;488622;488623;488624;488625…
;512693;512694;518637;518638;518639;578874;578875;578876;578877;578878;578879;578880;578881;578882;578883;578884;578885;578886;578887;578888;578889;578890;578891;578892;578893;578894;578895;578896;578897;578898;578899;578900;578901;578902;578903;578904;578905;578906;578907;578908;578909;578910;578911;578912;578913;578914;578915;578916;578917;578918;578919;578920;578921;578922;578923;578924;578925…
;621513;621514;621515;621516;621517;621518;621519;621520;621521;621522;621523;621524;621525;621526;621527;621528;621529;621530;621531;621532;621533;621534;621535;621536;621537;621538;621539;621540;621541;621542;621543;621544;621545;621546;621547;621548;621549;621550;621551;621552;621553;621554;621555;621556;621557;621558;621559;621560;621561;621562;621563;621564;621565;621566;621567;621568;621569…	35620;58976;61279;126497;145261;147318;224406;254819;257867;263111;308961;406042;446155;486705;491970;511526;518639;579344;590694;592851;601188;604531;620340;622228;622599;693170;693344	6;20	46;47;48;49	36	184;276	121;135;173;184	60	-1
CON__A2AB72	CON__A2AB72	14	4	4				1	14	4	4	23.8	7.3	7.3	51.152	453	453	0	26.277	52647000000	521			+	147	61;62;323;686;813;1044;1425;2136;2177;2178;2262;2522;3574;4302	False;False;True;True;False;True;False;False;False;False;True;False;False;False	65;66;358;764;900;1159;1160;1572;2357;2405;2406;2504;2783;3969;4777	2301;2302;2303;2304;2305;2306;2307;2308;2309;2310;2311;2312;2313;2314;2315;2316;2317;2318;2319;2320;2321;2322;2323;2324;2325;2326;2327;2328;2329;2330;2331;2332;2333;2334;2335;2336;2337;2338;2339;2340;2341;2342;2343;2344;2345;2346;2347;2348;2349;2350;2351;2352;2353;2354;2355;2356;2357;2358;2359;2360;2361;2362;2363;2364;26814;26815;26816;26817;26818;26819;26820;26821;26822;26823;26824;26825;26826;2…
1512;291513;291514;291515;291516;291517;291518;291519;291520;291521;291522;291523;291524;291525;291526;291527;291528;291529;291530;291531;291532;291533;291534;291535;291536;291537;291538;291539;291540;291541;291542;291543;291544;291545;291546;291547;291548;291549;291550;291551;291552;291553;291554;291555;291556;291557;291558;291559;291560;291561;291562;291563;291564;291565;291566;291567;291568;29…	2529;2530;2531;2532;2533;2534;2535;2536;2537;2538;2539;2540;2541;2542;2543;2544;2545;2546;2547;2548;2549;2550;2551;2552;2553;2554;2555;2556;2557;2558;2559;2560;2561;2562;2563;2564;2565;2566;2567;2568;2569;2570;2571;2572;2573;2574;2575;2576;2577;2578;2579;2580;2581;2582;2583;2584;2585;2586;2587;2588;2589;2590;2591;2592;2593;2594;2595;2596;2597;2598;2599;2600;2601;2602;2603;2604;2605;2606;2607;2608…
8332;308333;308334;308335;308336;308337;308338;308339;308340;308341;308342;308343;308344;308345;308346;308347;308348;308349;308350;308351;308352;308353;308354;308355;308356;308357;308358;308359;308360;308361;308362;308363;308364;308365;308366;308367;308368;308369;308370;308371;308372;308373;308374;308375;308376;308377;308378;308379;308380;308381;308382;308383;308384;308385;308386;308387;308388;30…
4079;724080;724081;724082;724083;724084;724085;724086;724087;724088;724089;724090;724091;724092;724093;724094;724095;724096;724097;724098;724099;724100;724101;724102;724103;724104;724105;724106;724107;724108;724109;724110;724111;724112;724113;724114;724115;724116;724117;724118;724119;724120;724121;724122;724123;724124;724125;724126;724127;724128;724129;724130;724131;724132;724133;724134;724135;72…	2557;2646;34664;95592;126497;146644;224526;308961;331684;331972;403014;438411;606804;723878			37			105	-1
P13646;K7ERE3;CON__ENSEMBL:ENSP00000377550;CON__P13646-1;K7EMD9	P13646;K7ERE3;CON__ENSEMBL:ENSP00000377550;CON__P13646-1;K7EMD9	6;6;6;5;4	1;1;1;1;0	1;1;1;1;0	Keratin, type I cytoskeletal 13	KRT13	sp|P13646|K1C13_HUMAN Keratin, type I cytoskeletal 13 OS=Homo sapiens OX=9606 GN=KRT13 PE=1 SV=4;tr|K7ERE3|K7ERE3_HUMAN Keratin, type I cytoskeletal 13 OS=Homo sapiens OX=9606 GN=KRT13 PE=1 SV=1;;;tr|K7EMD9|K7EMD9_HUMAN Keratin, type I cytoskeletal 13 (Fra	5	6	1	1	10	2	2	49.588	458	458;415;420;458;165	1	-2	0	0	+		+	148	213;1011;2136;2207;2208;2295	False;True;False;False;False;False	237;1121;2357;2441;2442;2443;2444;2445;2538	16041;100835;100836;100837;100838;100839;229410;229411;229412;229413;229414;229415;229416;229417;229418;229419;229420;229421;229422;229423;229424;229425;229426;229427;229428;229429;229430;229431;229432;229433;229434;229435;229436;229437;229438;229439;229440;229441;229442;229443;229444;229445;229446;229447;229448;229449;229450;229451;229452;229453;229454;229455;229456;229457;229458;229459;229460;2…
54398;254399;254400;254401;254402;254403;254404;254405;254406;254407;254408;254409;254410;254411;254412;254413;254414;254415;254416;254417;254418;254419;254420;254421;254422;254423;254424;254425;254426;254427;254428;254429;254430;254431;254432;254433;254434;254435;254436;254437;254438;254439;254440;254441;254442;254443;254444;254445;254446;254447;254448;254449;254450;254451;254452;254453;254454;2…	19233;136892;136893;136894;305409;305410;305411;305412;305413;305414;305415;305416;305417;305418;305419;305420;305421;305422;305423;305424;305425;305426;305427;305428;305429;305430;305431;305432;305433;305434;305435;305436;305437;305438;305439;305440;305441;305442;305443;305444;305445;305446;305447;305448;305449;305450;305451;305452;305453;305454;305455;305456;305457;305458;305459;305460;305461;3…
10085;310086;310087;310088;310089;310090;310091;310092;310093;310094;310095;310096;310097;310098;310099;310100;310101;310102;310103;310104;310105;310106;310107;310108;310109;310110;310111;310112;310113;310114;310115;310116;310117;310118;310119;310120;310121;310122;310123;310124;310125;310126;310127;310128;310129;310130;310131;310132;310133;310134;310135;310136;310137;310138;310139;310140;310141;3…
50045;350046;350047;350048;350049;350050;350051;350052;350053;350054;350055;350056;350057;350058;350059;350060;350061;350062;350063;350064;350065;350066;350067;350068;350069;350070;350071;350072;350073;350074;350075;350076;350077;350078;350079;350080;350081;350082;350083;350084;350085;350086;350087;350088;350089;350090;350091;350092;350093;350094;350095;350096;350097;350098;350099;350100;350101;3…	19233;136892;308961;346763;350152;413765	19	27		123	121		-1;-1;-1;-1;-1
O43790;CON__O43790;U3KPR1;P08670;Q8IWY7;A0A1B0GTT5;B4DIR1;K7ELP4;K7EKH9;B0YJC4	O43790;CON__O43790	98;98;23;1;1;1;1;1;1;1	98;98;23;1;1;1;1;1;1;1	9;9;2;0;0;0;0;0;0;0	Keratin, type II cuticular Hb6	KRT86	sp|O43790|KRT86_HUMAN Keratin, type II cuticular Hb6 OS=Homo sapiens OX=9606 GN=KRT86 PE=1 SV=1;	10	98	98	9	100	100	22	53.5	486	486;486;143;466;1649;149;179;189;261;431	0	323.31	20424000000000	165250			+	149	87;124;125;126;158;196;313;314;352;353;354;385;386;445;446;447;455;466;467;483;618;619;704;705;706;753;754;781;782;805;1005;1095;1096;1101;1102;1103;1190;1191;1192;1372;1400;1439;1601;2031;2063;2102;2103;2133;2151;2152;2153;2194;2195;2196;2223;2244;2258;2259;2359;2360;2462;2465;2470;2583;2584;2660;2661;2662;2771;2774;2821;2871;3162;3373;3380;3381;3526;3542;3546;3547;3569;3630;3631;3712;3713;3750;…	True;True;True;True;True;True;True;True;True;True;True;True;True;True;True;True;True;True;True;True;True;True;True;True;True;True;True;True;True;True;True;True;True;True;True;True;True;True;True;True;True;True;True;True;True;True;True;True;True;True;True;True;True;True;True;True;True;True;True;True;True;True;True;True;True;True;True;True;True;True;True;True;True;True;True;True;True;True;True;True…	94;134;135;136;137;138;172;213;214;215;216;347;348;389;390;391;392;393;394;427;428;488;489;490;491;500;501;512;513;514;515;532;533;678;679;680;681;784;785;786;838;839;867;868;892;1115;1217;1218;1219;1220;1221;1226;1227;1228;1229;1230;1231;1325;1326;1327;1328;1329;1519;1547;1588;1757;2227;2228;2229;2265;2266;2267;2315;2316;2352;2353;2354;2372;2373;2374;2375;2376;2377;2378;2422;2423;2424;2425;2426;…	3967;3968;3969;3970;3971;3972;3973;3974;3975;3976;3977;3978;3979;3980;3981;3982;3983;3984;3985;3986;3987;3988;3989;3990;3991;3992;3993;3994;3995;3996;3997;3998;3999;4000;4001;4002;4003;4004;4005;4006;4007;4008;4009;4010;4011;4012;4013;4014;4015;4016;4017;4018;4019;4020;4021;4022;4023;4024;4025;4026;4027;4028;4029;4030;4031;4032;4033;4034;4035;4036;4037;4038;4039;4040;4041;4042;4043;4044;4045;4046…
22156;22157;22158;22159;22160;22161;22162;22163;22164;22165;22166;22167;22168;22169;22170;22171;22172;22173;22174;22175;22176;22177;22178;22179;22180;22181;22182;22183;22184;22185;22186;22187;22188;22189;22190;22191;22192;22193;22194;22195;22196;22197;22198;22199;22200;22201;22202;22203;22204;22205;22206;22207;22208;22209;22210;22211;22212;22213;22214;22215;22216;22217;22218;22219;22220;22221;222…
31288;31289;31290;31291;31292;31293;31294;31295;31296;31297;31298;31299;31300;31301;31302;31303;31304;31305;31306;31307;31308;31309;31310;31311;31312;31313;31314;31315;31316;31317;31318;31319;31320;31321;31322;31323;31324;31325;31326;31327;31328;31329;31330;31331;31332;31333;31334;31335;31336;31337;31338;31339;31340;31341;31342;31343;31344;31345;31346;31347;31348;31349;31350;31351;31352;31353;313…
42992;42993;42994;42995;42996;42997;42998;42999;43000;43001;43002;43003;43004;43005;43006;43007;43008;43009;43010;43011;43012;43013;43014;43015;43016;43017;43018;43019;43020;43021;43022;43023;43024;43025;43026;43027;43028;43029;43030;43031;43032;43033;43034;43035;43036;43037;43038;43039;43040;43041;43042;43043;43044;43045;43046;43047;43048;43049;43050;43051;43052;43053;43054;43055;43056;43057;430…
56952;56953;56954;56955;56956;56957;56958;56959;56960;56961;56962;56963;56964;56965;56966;56967;56968;56969;56970;56971;56972;56973;56974;56975;56976;56977;56978;56979;56980;56981;56982;56983;56984;56985;56986;56987;56988;56989;56990;56991;56992;56993;56994;56995;56996;56997;56998;56999;57000;57001;57002;57003;57004;57005;57006;57007;57008;57009;57010;57011;57012;57013;57014;57015;57016;57017;570…
80999;81000;81001;81002;81003;81004;81005;81006;81007;81008;81009;81010;81011;81012;81013;81014;81015;81016;81017;81018;81019;81020;81021;81022;81023;81024;81025;81026;81027;81028;81029;81030;81031;81032;81033;81034;81035;81036;81037;81038;81039;81040;81041;81042;81043;81044;81045;81046;81047;81048;81049;81050;81051;81052;81053;81054;81055;81056;81057;81058;81059;81060;81061;81062;81063;81064;810…
88519;88520;88521;88522;88523;88524;88525;88526;88527;88528;88529;88530;88531;88532;88533;88534;88535;88536;88537;88538;88539;88540;88541;88542;88543;88544;88545;88546;88547;88548;88549;88550;88551;88552;88553;88554;88555;88556;88557;88558;88559;88560;88561;88562;88563;88564;88565;88566;88567;88568;88569;88570;88571;88572;88573;88574;88575;88576;88577;88578;88579;88580;88581;88582;88583;88584;885…
124778;124779;124780;124781;124782;124783;124784;124785;124786;124787;124788;124789;124790;124791;124792;124793;124794;124795;124796;124797;124798;124799;124800;124801;124802;124803;124804;124805;124806;124807;124808;124809;124810;124811;124812;124813;124814;124815;124816;124817;124818;124819;124820;124821;124822;124823;124824;124825;124826;124827;124828;124829;124830;124831;124832;124833;124834;…
129669;129670;129671;129672;129673;129674;129675;129676;129677;129678;129679;129680;129681;129682;129683;129684;129685;129686;129687;129688;129689;129690;129691;129692;129693;129694;129695;129696;129697;129698;129699;129700;129701;129702;129703;129704;129705;129706;129707;129708;129709;129710;129711;129712;129713;129714;129715;129716;129717;129718;129719;129720;129721;129722;129723;129724;129725;…
134349;134350;134351;134352;134353;134354;134355;134356;134357;134358;134359;134360;134361;134362;134363;134364;134365;134366;134367;134368;134369;134370;134371;134372;134373;134374;134375;134376;134377;134378;134379;134380;134381;134382;134383;134384;134385;134386;134387;134388;134389;134390;134391;134392;134393;134394;134395;134396;134397;134398;134399;134400;134401;134402;134403;134404;134405;…
142258;142259;142260;142261;142262;142263;142264;142265;142266;142267;142268;142269;142270;142271;142272;142273;142274;142275;142276;142277;142278;142279;142280;142281;142282;142283;151447;151448;151449;151450;151451;151452;151453;151454;151455;151456;151457;151458;151459;151460;151461;151462;151463;151464;151465;151466;151467;151468;151469;151470;151471;151472;151473;151474;151475;151476;151477;…
156101;156102;156103;156104;156105;156106;156107;156108;156109;156110;156111;156112;156113;156114;156115;156116;156117;156118;156119;156120;156121;156122;156123;156124;156125;156126;156127;156128;156129;156130;156131;156132;156133;156134;156135;156136;156137;156138;156139;156140;156141;156142;156143;156144;156145;156146;156147;156148;156149;156150;156151;156152;156153;156154;156155;156156;156157;…
170006;170007;170008;170009;170010;170011;170012;170013;170014;170015;170016;170017;170018;170019;170020;170021;170022;170023;170024;170025;170026;170027;170028;170029;170030;170031;170032;170033;170034;170035;170036;170037;170038;170039;170040;170041;170042;170043;170044;170045;170046;170047;170048;170049;170050;170051;170052;170053;170054;170055;170056;170057;170058;170059;170060;170061;170062;…
174686;174687;174688;174689;174690;174691;174692;174693;174694;174695;174696;174697;174698;174699;174700;174701;174702;174703;174704;174705;174706;174707;174708;174709;174710;174711;174712;174713;174714;174715;174716;174717;174718;174719;174720;174721;174722;174723;174724;180624;180625;180626;180627;180628;180629;180630;180631;180632;180633;180634;180635;180636;180637;180638;180639;180640;180641;…
227464;227465;227466;227467;227468;227469;227470;227471;227472;227473;227474;227475;227476;227477;227478;227479;227480;227481;227482;227483;227484;227485;227486;227487;227488;227489;227490;227491;227492;227493;227494;227495;227496;227497;227498;227499;227500;227501;227502;227503;227504;227505;227506;227507;227508;227509;227510;227511;227512;227513;227514;227515;227516;227517;227518;227519;227520;…
236034;236035;236036;236037;236038;236039;236040;236041;236042;236043;236044;236045;236046;236047;236048;236049;236050;236051;236052;236053;236054;236055;236056;236057;236058;236059;236060;236061;236062;236063;236064;236065;236066;236067;236068;236069;236070;236071;236072;236073;236074;236075;236076;236077;236078;236079;236080;236081;236082;236083;236084;236085;236086;236087;236088;236089;236090;…
240714;240715;240716;240717;240718;240719;240720;240721;240722;240723;240724;240725;240726;240727;240728;240729;240730;240731;240732;240733;240734;240735;240736;240737;240738;240739;240740;240741;240742;240743;240744;240745;240746;240747;240748;240749;240750;240751;240752;240753;240754;240755;240756;240757;240758;240759;240760;240761;240762;240763;240764;240765;240766;240767;240768;240769;240770;…
248439;248440;248441;248442;248443;248444;248445;248446;248447;248448;248449;248450;248451;248452;248453;248454;248455;248456;248457;248458;248459;248460;248461;248462;248463;248464;248465;248466;248467;248468;248469;248470;248471;248472;248473;248474;248475;248476;248477;248478;248479;248480;248481;248482;248483;248484;248485;248486;248487;248488;248489;248490;248491;248492;248493;248494;248495;…
261314;261315;261316;261317;261318;261319;261320;261321;261322;261323;261324;261325;261326;261327;261328;261329;261330;261331;261332;261333;261334;261335;261336;261337;261338;261339;261340;261341;261342;261343;261344;261345;261346;261347;261348;261349;261350;261351;261352;261353;261354;261355;261356;261357;261358;261359;261360;261361;261362;261363;261364;261365;261366;261367;261368;261369;261370;…
265994;265995;265996;265997;265998;265999;266000;266001;266002;266003;266004;266005;266006;266007;266008;266009;266010;266011;266012;266013;266014;266015;266016;266017;266018;266019;266020;266021;266022;266023;266024;266025;266026;266027;266028;266029;266030;266031;266032;266033;266034;266035;266036;266037;266038;266039;266040;266041;266042;266043;266044;266045;266046;266047;266048;266049;266050;…
270674;270675;270676;270677;270678;270679;270680;270681;270682;270683;270684;270685;270686;270687;270688;270689;270690;270691;270692;270693;270694;270695;270696;270697;270698;270699;270700;270701;270702;270703;270704;270705;270706;270707;270708;270709;270710;270711;270712;270713;270714;270715;270716;270717;270718;270719;270720;270721;270722;270723;270724;270725;270726;270727;270728;270729;270730;…
280786;280787;280788;280789;280790;280791;280792;280793;280794;280795;280796;280797;280798;280799;280800;280801;280802;280803;280804;280805;280806;280807;280808;280809;280810;280811;280812;280813;280814;280815;280816;280817;280818;280819;280820;280821;280822;280823;280824;280825;280826;280827;280828;280829;280830;280831;280832;280833;280834;280835;280836;280837;280838;280839;280840;280841;280842;…
285466;285467;285468;285469;285470;285471;285472;285473;285474;285475;285476;285477;285478;285479;285480;285481;285482;285483;285484;285485;285486;285487;285488;285489;285490;285491;285492;285493;285494;285495;285496;285497;285498;285499;285500;285501;285502;285503;285504;285505;285506;285507;285508;285509;285510;285511;285512;285513;285514;285515;285516;285517;285518;285519;285520;285521;285522;…
290146;290147;290148;290149;290150;290151;290152;290153;290154;290155;290156;290157;290158;290159;290160;290161;290162;290163;290164;290165;290166;290167;290168;290169;290170;290171;290172;290173;290174;290175;290176;290177;290178;290179;290180;290181;290182;290183;290184;290185;290186;290187;290188;290189;290190;290191;290192;290193;290194;290195;290196;290197;290198;290199;290200;290201;290202;…
310727;310728;310729;310730;310731;310732;310733;310734;310735;310736;310737;310738;310739;310740;310741;310742;310743;310744;310745;310746;310747;310748;310749;310750;310751;310752;310753;310754;310755;310756;310757;310758;310759;310760;310761;310762;310763;310764;310765;310766;310767;310768;310769;310770;310771;310772;310773;310774;310775;310776;310777;310778;310779;310780;310781;310782;310783;…
342658;342659;342660;342661;342662;342663;342664;342665;342666;342667;342668;342669;342670;342671;342672;342673;342674;342675;342676;342677;342678;342679;342680;342681;342682;342683;342684;342685;342686;342687;342688;342689;342690;342691;342692;342693;342694;342695;342696;342697;342698;342699;342700;342701;342702;342703;342704;342705;342706;342707;342708;342709;342710;342711;342712;342713;342714;…
356913;356914;356915;356916;356917;356918;356919;356920;356921;356922;356923;356924;356925;356926;356927;356928;356929;356930;356931;356932;356933;356934;356935;356936;356937;356938;356939;356940;356941;356942;356943;356944;356945;356946;356947;356948;356949;356950;356951;356952;356953;356954;356955;356956;356957;356958;356959;356960;356961;356962;356963;356964;356965;356966;356967;356968;356969;…
437901;437902;437903;437904;437905;437906;437907;437908;437909;437910;437911;437912;437913;437914;437915;437916;437917;437918;437919;437920;437921;437922;437923;437924;437925;437926;437927;437928;437929;437930;437931;437932;437933;437934;437935;437936;437937;437938;437939;437940;437941;437942;437943;437944;437945;437946;437947;437948;437949;437950;437951;437952;437953;437954;437955;437956;437957;…
483116;483117;483118;483119;483120;483121;483122;483123;483124;483125;483126;483127;483128;483129;483130;483131;483132;483133;483134;483135;483136;483137;483138;483139;483140;483141;483142;483143;483144;483145;483146;483147;483148;483149;483150;483151;483152;483153;483154;483155;483156;483157;483158;483159;483160;483161;483162;483163;483164;483165;483166;483167;483168;483169;483170;483171;483172;…
509419;509420;509421;509422;509423;509424;509425;509426;509427;509428;509429;509430;509431;509432;509433;509434;509435;509436;509437;509438;509439;509440;509441;509442;509443;509444;509445;509446;509447;509448;509449;509450;509451;509452;509453;509454;509455;509456;509457;509458;509459;509460;509461;509462;509463;509464;509465;509466;509467;509468;509469;509470;509471;509472;509473;509474;509475;…
537834;537835;537836;537837;537838;537839;537840;537841;537842;537843;537844;537845;537846;537847;537848;537849;537850;537851;537852;537853;537854;537855;537856;537857;537858;537859;537860;537861;537862;537863;537864;537865;537866;537867;537868;537869;537870;537871;537872;537873;537874;537875;537876;537877;537878;537879;537880;537881;537882;537883;537884;537885;537886;537887;537888;537889;537890;…
550250;550251;550252;550253;550254;550255;550256;550257;550258;550259;550260;550261;550262;550263;550264;550265;550266;550267;550268;550269;550270;550271;550272;550273;550274;550275;550276;550277;550278;550279;550280;550281;550282;550283;550284;550285;550286;550287;550288;550289;550290;550291;550292;550293;550294;550295;550296;550297;550298;550299;550300;550301;550302;550303;550304;550305;550306;…	4346;4347;4348;4349;4350;4351;4352;4353;4354;4355;4356;4357;4358;4359;4360;4361;4362;4363;4364;4365;4366;4367;4368;4369;4370;4371;4372;4373;4374;4375;4376;4377;4378;4379;4380;4381;4382;4383;4384;4385;4386;4387;4388;4389;4390;4391;4392;4393;4394;4395;4396;4397;4398;4399;4400;4401;4402;4403;4404;4405;4406;4407;4408;4409;4410;4411;4412;4413;4414;4415;4416;4417;4418;4419;4420;4421;4422;4423;4424;4425…
22;11823;11824;11825;11826;11827;11828;11829;11830;11831;11832;11833;11834;11835;11836;11837;11838;11839;11840;11841;11842;11843;11844;11845;11846;11847;11848;11849;11850;11851;11852;11853;11854;11855;11856;11857;11858;11859;11860;11861;11862;11863;11864;11865;11866;11867;11868;11869;11870;11871;11872;11873;11874;11875;11876;11877;11878;11879;11880;11881;11882;11883;11884;11885;11886;11887;11888;…
35;29436;29437;29438;29439;29440;29441;29442;29443;29444;29445;29446;29447;29448;29449;29450;29451;29452;29453;29454;29455;29456;29457;29458;29459;29460;29461;29462;29463;29464;29465;29466;29467;29468;29469;29470;29471;29472;29473;29474;29475;29476;29477;29478;29479;29480;29481;29482;29483;29484;29485;29486;29487;29488;29489;29490;29491;29492;29493;29494;29495;29496;29497;29498;29499;29500;29501;…
34;39635;39636;39637;39638;39639;39640;39641;39642;39643;39644;39645;39646;39647;39648;39649;39650;39651;39652;39653;39654;39655;39656;39657;39658;39659;39660;39661;39662;39663;39664;39665;39666;39667;39668;39669;39670;39671;39672;39673;39674;39675;39676;39677;39678;39679;39680;39681;39682;39683;39684;39685;39686;39687;39688;39689;39690;39691;39692;39693;39694;39695;39696;39697;39698;39699;39700;…
94;45095;45096;45097;45098;45099;45100;45101;45102;45103;45104;45105;45106;45107;45108;45109;45110;45111;45112;45113;45114;45115;45116;45117;45118;45119;45120;45121;45122;45123;45124;45125;45126;45127;45128;45129;45130;45131;45132;45133;45134;45135;45136;45137;45138;45139;45140;45141;45142;45143;45144;45145;45146;45147;45148;45149;45150;45151;45152;45153;45154;45155;45156;45157;45158;45159;45160;…
91;60092;60093;60094;60095;60096;60097;60098;60099;60100;60101;60102;60103;60104;60105;60106;60107;60108;60109;60110;60111;60112;60113;61300;61301;61302;61303;61304;61305;61306;61307;61308;61309;61310;61311;61312;61313;61314;61315;61316;61317;61318;61319;61320;61321;61322;61323;61324;61325;61326;61327;61328;61329;61330;61331;61332;61333;61334;61335;61336;61337;61338;61339;61340;61341;61342;61343;…
97;74598;74599;74600;74601;74602;74603;74604;74605;74606;74607;74608;74609;74610;74611;74612;74613;74614;74615;74616;74617;74618;74619;74620;74621;74622;74623;74624;74625;74626;74627;74628;74629;74630;74631;74632;74633;74634;74635;74636;74637;74638;74639;74640;74641;74642;74643;74644;74645;74646;74647;74648;74649;74650;74651;74652;74653;74654;74655;74656;74657;74658;74659;74660;74661;74662;74663;…
57;80058;80059;80060;80061;80062;80063;80064;80065;80066;80067;80068;80069;80070;80071;80072;80073;80074;80075;80076;80077;80078;80079;80080;80081;80082;80083;80084;80085;80086;80087;80088;80089;80090;80091;80092;80093;80094;80095;80096;80097;80098;80099;80100;80101;80102;80103;80104;80105;80106;80107;80108;80109;80110;80111;80112;80113;80114;80115;80116;80117;80118;80119;80120;80121;80122;80123;…
2879;112880;112881;112882;112883;112884;112885;112886;112887;112888;112889;112890;112891;112892;112893;112894;112895;112896;112897;112898;112899;112900;112901;112902;112903;112904;112905;112906;112907;112908;112909;112910;112911;112912;112913;112914;112915;112916;112917;112918;112919;112920;112921;112922;112923;112924;112925;112926;112927;112928;112929;112930;112931;112932;112933;112934;112935;11…
9521;119522;119523;119524;119525;119526;119527;119528;119529;119530;119531;119532;119533;119534;119535;119536;119537;119538;119539;119540;119541;119542;119543;119544;119545;119546;119547;119548;119549;119550;119551;119552;119553;119554;119555;119556;119557;119558;119559;119560;119561;119562;119563;119564;119565;119566;119567;119568;119569;119570;119571;119572;119573;119574;119575;119576;119577;11…
4692;124693;124694;124695;124696;124697;124698;124699;124700;124701;124702;124703;124704;124705;124706;124707;124708;124709;124710;124711;124712;124713;124714;124715;124716;124717;124718;124719;124720;124721;124722;124723;124724;124725;124726;124727;124728;124729;124730;124731;124732;124733;124734;124735;124736;124737;124738;124739;124740;124741;124742;124743;124744;124745;124746;124747;124748;12…
4363;164364;164365;164366;164367;164368;164369;164370;164371;164372;164373;164374;164375;164376;164377;164378;164379;164380;164381;164382;164383;164384;164385;164386;164387;164388;164389;164390;164391;164392;164393;164394;164395;164396;164397;164398;164399;164400;164401;164402;164403;164404;164405;164406;164407;164408;164409;164410;164411;164412;164413;164414;164415;164416;164417;164418;164419;16…
9416;169417;169418;169419;169420;169421;169422;169423;169424;169425;169426;169427;169428;169429;169430;169431;169432;169433;169434;169435;169436;169437;169438;169439;169440;169441;169442;169443;169444;169445;169446;169447;169448;169449;169450;169451;169452;169453;169454;169455;169456;169457;169458;169459;169460;169461;169462;169463;169464;169465;169466;169467;169468;169469;169470;169471;169472;16…
4096;174097;174098;174099;174100;174101;174102;174103;174104;174105;174106;174107;174108;174109;174110;174111;174112;174113;174114;174115;174116;174117;174118;174119;174120;174121;174122;174123;174124;174125;174126;174127;174128;174129;174130;174131;174132;174133;174134;174135;174136;174137;174138;174139;174140;174141;174142;174143;174144;174145;174146;174147;174148;174149;174150;174151;174152;17…
8776;178777;178778;178779;178780;178781;178782;178783;178784;178785;178786;178787;178788;178789;178790;178791;178792;178793;178794;178795;178796;178797;178798;178799;178800;178801;178802;178803;178804;178805;178806;178807;178808;178809;178810;178811;178812;178813;178814;178815;178816;178817;178818;178819;178820;178821;178822;178823;178824;178825;178826;178827;178828;178829;178830;178831;178832;17…
7066;187067;187068;187069;187070;187071;187072;187073;187074;187075;187076;187077;187078;187079;187080;187081;187082;187083;187084;187085;187086;187087;187088;187089;187090;187091;187092;187093;187094;187095;187096;187097;187098;187099;187100;187101;187102;187103;187104;187105;187106;187107;187108;187109;187110;187111;187112;187113;187114;187115;187116;187117;187118;187119;187120;187121;187122;18…
3920;203921;203922;203923;203924;203925;203926;203927;203928;203929;203930;203931;203932;203933;203934;203935;203936;203937;203938;203939;203940;203941;203942;203943;203944;203945;203946;203947;203948;203949;203950;203951;203952;203953;203954;203955;203956;203957;203958;203959;203960;203961;203962;203963;203964;203965;203966;203967;203968;203969;203970;203971;203972;203973;203974;203975;203976;20…
8600;208601;208602;208603;208604;208605;208606;208607;208608;208609;208610;208611;208612;208613;208614;208615;208616;208617;208618;208619;208620;208621;208622;208623;208624;208625;208626;208627;208628;208629;208630;208631;208632;208633;208634;208635;208636;208637;208638;208639;208640;208641;208642;208643;208644;208645;208646;208647;208648;208649;208650;208651;208652;208653;208654;208655;208656;20…
3280;213281;213282;213283;213284;213285;213286;213287;213288;213289;213290;213291;213292;213293;213294;213295;213296;213297;213298;213299;213300;213301;213302;213303;213304;213305;213306;213307;213308;213309;213310;213311;213312;213313;213314;213315;213316;213317;213318;213319;213320;213321;213322;213323;213324;213325;213326;213327;213328;213329;213330;213331;213332;213333;213334;213335;213336;21…
1168;231169;231170;231171;231172;231173;231174;231175;231176;231177;231178;231179;231180;231181;231182;231183;231184;231185;231186;231187;231188;231189;231190;231191;231192;231193;231194;231195;231196;231197;231198;231199;231200;231201;231202;231203;231204;231205;231206;231207;231208;231209;231210;231211;231212;231213;231214;231215;231216;231217;231218;231219;231220;231221;231222;231223;231224;23…
5848;235849;235850;235851;235852;235853;235854;235855;235856;235857;235858;235859;235860;235861;235862;235863;235864;235865;235866;235867;235868;235869;235870;235871;235872;235873;235874;235875;235876;235877;235878;235879;235880;235881;235882;235883;235884;235885;235886;235887;235888;235889;235890;235891;235892;235893;235894;235895;235896;235897;235898;235899;235900;235901;235902;235903;235904;23…
1291;301292;301293;301294;301295;301296;301297;301298;301299;301300;301301;301302;301303;301304;301305;301306;301307;301308;301309;301310;301311;301312;301313;301314;301315;301316;301317;301318;301319;301320;301321;301322;301323;301324;301325;301326;301327;301328;301329;301330;301331;301332;301333;301334;301335;301336;301337;301338;301339;301340;301341;301342;301343;301344;301345;301346;301347;30…
2309;312310;312311;312312;312313;312314;312315;312316;312317;312318;312319;312320;312321;312322;312323;312324;312325;312326;312327;312328;312329;312330;312331;312332;312333;312334;312335;312336;312337;312338;312339;312340;312341;312342;312343;312344;312345;312346;312347;312348;312349;312350;312351;312352;312353;312354;312355;312356;312357;312358;312359;312360;312361;312362;312363;312364;312365;31…
6989;316990;316991;316992;316993;316994;316995;316996;316997;316998;316999;317000;317001;317002;317003;317004;317005;317006;317007;317008;317009;317010;317011;317012;317013;317014;317015;317016;317017;317018;317019;317020;317021;317022;317023;317024;317025;317026;317027;317028;317029;317030;317031;317032;317033;317034;317035;317036;317037;317038;317039;317040;317041;317042;317043;317044;317045;31…
1669;321670;321671;321672;321673;321674;321675;321676;321677;321678;321679;321680;321681;321682;321683;321684;321685;321686;321687;321688;321689;321690;321691;321692;321693;321694;321695;321696;321697;321698;321699;321700;321701;321702;321703;321704;321705;321706;321707;321708;321709;321710;321711;321712;321713;321714;321715;321716;321717;321718;321719;321720;321721;321722;321723;321724;321725;32…
6349;326350;326351;326352;326353;326354;326355;326356;326357;326358;326359;326360;326361;326362;326363;326364;326365;326366;326367;326368;326369;326370;326371;326372;326373;326374;326375;326376;326377;326378;326379;326380;326381;326382;326383;326384;326385;326386;326387;326388;326389;326390;326391;326392;326393;326394;326395;326396;326397;326398;326399;326400;326401;326402;326403;326404;326405;32…
5440;335441;335442;335443;335444;335445;335446;335447;335448;335449;335450;335451;335452;335453;335454;335455;335456;335457;335458;335459;335460;335461;335462;335463;335464;335465;335466;335467;335468;335469;335470;335471;335472;335473;335474;335475;335476;335477;335478;335479;335480;335481;335482;335483;335484;335485;335486;335487;335488;335489;335490;335491;335492;335493;335494;335495;335496;33…
0120;340121;340122;340123;340124;340125;340126;340127;340128;340129;340130;340131;340132;340133;340134;340135;340136;340137;340138;340139;340140;340141;340142;340143;340144;340145;340146;340147;340148;340149;340150;340151;340152;340153;340154;340155;340156;340157;340158;340159;340160;340161;340162;340163;340164;340165;340166;340167;340168;340169;340170;340171;340172;340173;340174;340175;340176;34…
4800;344801;344802;344803;344804;344805;344806;344807;344808;344809;344810;344811;344812;344813;344814;344815;344816;344817;344818;344819;344820;344821;344822;344823;344824;344825;344826;344827;344828;344829;344830;344831;344832;344833;344834;344835;344836;344837;344838;344839;344840;344841;344842;344843;344844;344845;344846;344847;344848;344849;344850;344851;344852;344853;344854;344855;344856;34…
0420;360421;360422;360423;360424;360425;360426;360427;360428;360429;360430;360431;360432;360433;360434;360435;360436;360437;360438;360439;360440;360441;360442;360443;360444;360445;360446;360447;360448;360449;360450;360451;360452;360453;360454;360455;360456;360457;360458;360459;360460;360461;360462;360463;360464;360465;360466;360467;360468;360469;360470;360471;360472;360473;360474;360475;360476;36…
5100;365101;365102;365103;365104;365105;365106;365107;365108;365109;365110;365111;365112;365113;365114;365115;365116;365117;365118;365119;365120;365121;365122;365123;365124;365125;365126;365127;365128;365129;365130;365131;365132;365133;365134;365135;365136;365137;365138;365139;365140;365141;365142;365143;365144;365145;365146;365147;365148;365149;365150;365151;365152;365153;365154;365155;365156;36…
9780;369781;369782;369783;369784;369785;369786;369787;369788;369789;369790;369791;369792;369793;369794;369795;369796;369797;369798;369799;369800;369801;369802;369803;369804;369805;369806;369807;369808;369809;369810;369811;369812;369813;369814;369815;369816;369817;369818;369819;369820;369821;369822;369823;369824;369825;369826;369827;369828;369829;369830;369831;369832;369833;369834;369835;369836;36…
9880;379881;379882;379883;379884;379885;379886;379887;379888;379889;379890;379891;379892;379893;379894;379895;379896;379897;379898;379899;379900;379901;379902;379903;379904;379905;379906;379907;379908;379909;379910;379911;379912;379913;379914;379915;379916;379917;379918;379919;379920;379921;379922;379923;379924;379925;379926;379927;379928;379929;379930;379931;379932;379933;379934;379935;379936;37…
4560;384561;384562;384563;384564;384565;384566;384567;384568;384569;384570;384571;384572;384573;384574;384575;384576;384577;384578;384579;384580;384581;384582;384583;384584;384585;384586;384587;384588;384589;384590;384591;384592;384593;384594;384595;384596;384597;384598;384599;384600;384601;384602;384603;384604;384605;384606;384607;384608;384609;384610;384611;384612;384613;384614;384615;384616;38…
9240;389241;389242;389243;389244;389245;389246;389247;389248;389249;389250;389251;389252;389253;389254;389255;389256;389257;389258;389259;389260;389261;389262;389263;389264;389265;389266;389267;389268;389269;389270;389271;389272;389273;389274;389275;389276;389277;389278;389279;389280;389281;389282;389283;389284;389285;389286;389287;389288;389289;389290;389291;389292;389293;389294;389295;389296;38…
3920;393921;393922;393923;393924;393925;393926;393927;393928;393929;393930;393931;393932;393933;393934;393935;393936;393937;393938;393939;393940;393941;393942;393943;393944;393945;393946;393947;393948;393949;393950;393951;393952;393953;393954;393955;393956;393957;393958;393959;393960;393961;393962;393963;393964;393965;393966;393967;393968;393969;393970;393971;393972;393973;393974;393975;393976;39…
8600;398601;398602;398603;398604;398605;398606;398607;398608;398609;398610;398611;398612;398613;398614;398615;398616;398617;398618;398619;398620;398621;398622;398623;398624;398625;398626;398627;398628;398629;398630;398631;398632;398633;398634;398635;398636;398637;398638;398639;398640;398641;398642;398643;398644;398645;398646;398647;398648;398649;398650;398651;398652;398653;398654;398655;398656;39…
6127;416128;416129;416130;416131;416132;416133;416134;416135;416136;416137;416138;416139;416140;416141;416142;416143;416144;416145;416146;416147;416148;416149;416150;416151;416152;416153;416154;416155;416156;416157;416158;416159;416160;416161;416162;416163;416164;416165;416166;416167;416168;416169;416170;416171;416172;416173;416174;416175;416176;416177;416178;416179;416180;416181;416182;416183;41…
0807;420808;420809;420810;420811;420812;420813;420814;420815;420816;420817;420818;420819;420820;420821;420822;420823;420824;420825;420826;420827;420828;420829;420830;420831;420832;420833;420834;420835;420836;420837;420838;420839;420840;420841;420842;420843;420844;420845;420846;420847;420848;420849;420850;420851;420852;420853;420854;420855;420856;420857;420858;420859;420860;420861;420862;420863;42…
3885;463886;463887;463888;463889;463890;463891;463892;463893;463894;463895;463896;463897;463898;463899;463900;463901;463902;463903;463904;463905;463906;463907;463908;463909;463910;463911;463912;463913;463914;463915;463916;463917;463918;463919;463920;463921;463922;463923;463924;463925;463926;463927;463928;463929;463930;463931;463932;463933;463934;463935;463936;463937;463938;463939;463940;463941;46…
8565;468566;468567;468568;468569;468570;468571;468572;468573;468574;468575;468576;468577;468578;468579;468580;468581;468582;468583;468584;468585;468586;468587;468588;468589;468590;468591;468592;468593;468594;468595;468596;468597;468598;468599;468600;468601;468602;468603;468604;468605;468606;468607;468608;468609;468610;468611;468612;468613;468614;468615;468616;468617;468618;468619;468620;468621;46…
4892;494893;494894;494895;494896;494897;494898;494899;494900;494901;494902;494903;494904;494905;494906;494907;494908;494909;494910;494911;494912;494913;494914;494915;494916;494917;494918;494919;494920;494921;494922;494923;494924;494925;494926;494927;494928;494929;494930;494931;494932;494933;494934;494935;494936;494937;494938;494939;494940;494941;494942;494943;494944;494945;494946;494947;494948;49…
9572;499573;499574;499575;499576;499577;499578;499579;499580;499581;499582;499583;499584;499585;499586;499587;499588;499589;499590;499591;499592;499593;499594;499595;499596;499597;499598;499599;499600;499601;499602;499603;499604;499605;499606;499607;499608;499609;499610;499611;499612;499613;499614;499615;499616;499617;499618;499619;499620;499621;499622;499623;499624;499625;499626;499627;499628;49…
2364;602365;602366;602367;602368;602369;602370;602371;602372;602373;602374;602375;602376;602377;602378;602379;602380;602381;602382;602383;602384;602385;602386;602387;602388;602389;602390;602391;602392;602393;602394;602395;602396;602397;602398;602399;602400;602401;602402;602403;602404;602405;602406;602407;602408;602409;602410;602411;602412;602413;602414;602415;602416;602417;602418;602419;602420;60…
8632;628633;628634;628635;628636;628637;628638;628639;628640;628641;628642;628643;628644;628645;628646;628647;628648;628649;628650;628651;628652;628653;628654;628655;628656;628657;628658;628659;628660;628661;628662;628663;628664;628665;628666;628667;628668;628669;628670;628671;628672;628673;628674;628675;628676;628677;628678;628679;628680;628681;628682;628683;628684;628685;628686;628687;628688;62…
4291;694292;694293;694294;694295;694296;694297;694298;694299;694300;694301;694302;694303;694304;694305;694306;694307;694308;694309;694310;694311;694312;694313;694314;694315;694316;694317;694318;694319;694320;694321;694322;694323;694324;694325;694326;694327;694328;694329;694330;694331;694332;694333;694334;694335;694336;694337;694338;694339;694340;694341;694342;694343;694344;694345;694346;694347;69…
8971;698972;698973;698974;698975;698976;698977;698978;698979;698980;698981;698982;698983;698984;698985;698986;698987;698988;698989;698990;698991;698992;698993;698994;698995;698996;698997;698998;698999;699000;699001;699002;699003;699004;699005;699006;699007;699008;699009;699010;699011;699012;699013;699014;699015;699016;699017;699018;699019;699020;699021;699022;699023;699024;699025;699026;699027;69…
0391;740392;740393;740394;740395;740396;740397;740398;740399;740400;740401;740402;740403;740404;740405;740406;740407;740408;740409;740410;740411;740412;740413;740414;740415;740416;740417;740418;740419;740420;740421;740422;740423;740424;740425;740426;740427;740428;740429;740430;740431;740432;740433;740434;740435;740436;740437;740438;740439;740440;740441;740442;740443;740444;740445;740446;740447;74…
2233;752234;752235;752236;752237;752238;752239;752240;752241;752242;752243;752244;752245;752246;752247;752248;752249;752250;752251;752252;752253;752254;752255;752256;752257;752258;752259;752260;752261;752262;752263;752264;752265;752266;752267;752268;752269;752270;752271;752272;752273;752274;752275;752276;752277;752278;752279;752280;752281;752282;752283;752284;752285;752286;752287;752288;752289;75…	6616;9475;11809;12196;13801;17458;29497;32804;38454;40092;46706;50516;50525;57867;57901;57903;58671;60080;60112;61372;73781;80979;107415;109585;109608;114810;116728;120758;121363;124807;136749;165914;167070;168457;179641;181175;186081;191369;191455;212457;223598;230602;243376;287751;289149;291331;292090;300151;318167;330442;330484;337008;340597;346066;361532;375044;402072;402907;417267;422229;429…	0;1;2;3;17	6;7;8;9;10;11;12;13;14;15;16;17;18;19;50;132	4;5;6;7	21;193;213;340;345	21;123;132;137;191;192;193;212;213;262;319;340;345;367;377;379	271;304;382;393	-1;-1;-1;-1;-1;-1;-1;-1;-1;-1
O76009;CON__O76009	O76009;CON__O76009	61;61	61;61	0;0	Keratin, type I cuticular Ha3-I	KRT33A	sp|O76009|KT33A_HUMAN Keratin, type I cuticular Ha3-I OS=Homo sapiens OX=9606 GN=KRT33A PE=2 SV=2;	2	61	61	0	95	95	0	45.94	404	404;404	0	323.31	12655000000000	91860			+	150	324;460;481;649;650;688;813;1015;1038;1039;1040;1064;1066;1067;1805;1819;1821;2192;2207;2208;2263;2414;2415;2536;2560;2561;2760;2762;3144;3417;3457;3458;3465;3466;3510;3511;3512;3529;3536;3571;3572;3638;3639;3641;3649;3794;3797;3798;3875;3876;3881;3882;3915;3960;4097;4099;4129;4296;4297;4830;4941	True;True;True;True;True;True;True;True;True;True;True;True;True;True;True;True;True;True;True;True;True;True;True;True;True;True;True;True;True;True;True;True;True;True;True;True;True;True;True;True;True;True;True;True;True;True;True;True;True;True;True;True;True;True;True;True;True;True;True;True;True	359;506;529;530;723;724;766;900;1125;1148;1149;1150;1151;1152;1153;1182;1183;1185;1186;1976;1977;1996;1998;1999;2000;2420;2441;2442;2443;2444;2445;2505;2667;2668;2799;2823;2824;2825;3046;3050;3051;3506;3799;3800;3842;3843;3851;3852;3899;3900;3901;3919;3926;3965;3966;3967;4043;4044;4045;4046;4048;4057;4214;4217;4218;4219;4304;4305;4310;4311;4345;4393;4394;4548;4550;4582;4583;4770;4771;5366;5481	26932;26933;26934;26935;26936;26937;26938;26939;26940;26941;26942;26943;26944;26945;26946;26947;26948;26949;26950;26951;26952;26953;26954;26955;26956;26957;26958;26959;26960;26961;26962;26963;26964;26965;26966;26967;26968;26969;26970;26971;26972;26973;26974;26975;26976;26977;26978;26979;26980;26981;26982;26983;26984;26985;26986;26987;26988;26989;26990;26991;26992;26993;26994;26995;26996;26997;269…
68321;68322;68323;68324;68325;68326;68327;68328;68329;68330;68331;68332;68333;68334;68335;68336;68337;68338;68339;68340;68341;68342;68343;68344;68345;68346;68347;68348;68349;68350;68351;68352;68353;68354;68355;68356;68357;68358;68359;68360;68361;68362;68363;68364;68365;68366;68367;68368;68369;68370;68371;68372;68373;68374;68375;68376;68377;68378;68379;68380;68381;68382;68383;68384;68385;68386;683…
75592;75593;75594;75595;75596;75597;75598;75599;75600;75601;75602;75603;75604;75605;75606;75607;75608;75609;75610;75611;75612;75613;75614;75615;75616;75617;75618;75619;75620;75621;75622;75623;75624;75625;75626;75627;75628;75629;75630;75631;75632;75633;75634;75635;75636;75637;75638;75639;75640;75641;75642;75643;75644;75645;75646;75647;75648;75649;75650;75651;75652;75653;75654;75655;75656;75657;756…
;105124;105125;105126;105127;105128;105129;105130;105131;105132;105133;105134;105135;105136;105137;105138;105139;105140;105141;105142;105143;105144;105145;105146;105147;105148;105149;105150;105151;105152;105153;105154;105155;105156;105157;105158;105159;105160;105161;105162;105163;105164;105165;105166;105167;105168;105169;105170;105171;105172;105173;105174;105175;105176;105177;105178;105179;105180…
;111363;111364;111365;111366;111367;111368;111369;111370;111371;111372;111373;111374;111375;111376;111377;111378;111379;111380;111381;111382;111383;111384;111385;111386;111387;111388;111389;111390;111391;111392;111393;111394;111395;111396;111397;111398;111399;111400;111401;111402;111403;111404;111405;111406;111407;111408;111409;111410;111411;111412;111413;111414;111415;111416;111417;111418;111419…
;197220;197221;197222;197223;197224;197225;197226;197227;197228;197229;197230;197231;197232;197233;197234;197235;197236;197237;197238;197239;197240;197241;197242;197243;197244;197245;197246;197247;197248;197249;197250;197251;197252;197253;197254;197255;197256;197257;197258;197259;197260;197261;197262;197263;197264;197265;197266;197267;197268;197269;197270;197271;197272;197273;197274;197275;197276…
;291822;291823;291824;291825;291826;291827;291828;291829;291830;291831;291832;291833;291834;291835;291836;291837;291838;291839;291840;291841;291842;291843;291844;291845;291846;291847;291848;291849;291850;291851;291852;291853;291854;291855;291856;291857;291858;291859;291860;291861;291862;291863;291864;291865;291866;291867;291868;291869;291870;291871;291872;291873;291874;291875;291876;291877;291878…
;296502;296503;296504;296505;296506;296507;296508;296509;296510;296511;296512;296513;296514;296515;296516;296517;296518;296519;296520;296521;296522;296523;296524;296525;296526;296527;296528;296529;296530;296531;296532;296533;296534;296535;296536;296537;296538;296539;296540;296541;296542;296543;296544;296545;296546;296547;296548;296549;296550;296551;296552;296553;296554;296555;296556;296557;296558…
;350245;350246;350247;350248;350249;350250;350251;350252;350253;350254;350255;350256;350257;350258;350259;350260;350261;350262;350263;350264;350265;350266;350267;350268;350269;350270;350271;350272;350273;350274;350275;350276;350277;350278;350279;350280;350281;350282;350283;350284;350285;350286;350287;350288;350289;350290;350291;350292;350293;350294;350295;350296;350297;350298;350299;350300;350301…
;416247;416248;416249;416250;416251;416252;416253;416254;416255;416256;416257;416258;416259;416260;416261;416262;416263;416264;416574;416575;416576;416577;416578;416579;416580;416581;416582;416583;416584;416585;416586;416587;416588;416589;416590;416591;416592;416593;416594;416595;416596;416597;416598;416599;416600;416601;416602;416603;416604;416605;416606;416607;416608;416609;416610;416611;416612…
;421236;421237;421238;421239;421240;421241;421242;421243;421244;421245;421246;421247;421248;421249;421250;421251;421252;421253;421254;421255;421256;421257;421258;421259;421260;421261;421262;421263;421264;421265;421266;421267;421268;421269;421270;421271;421272;421273;421274;421275;421276;421277;421278;421279;421280;421281;421282;421283;421284;421285;421286;421287;421288;421289;421290;421291;421292…
;430057;430058;430059;430060;430061;430062;430063;430064;430065;430066;430067;430068;430069;430070;430071;430072;430073;430074;430075;430076;430077;430078;430079;430080;430081;430082;430083;430084;430085;430086;430087;430088;430089;430090;430091;430092;430093;430094;430095;430096;430097;430098;430099;430100;430101;430102;430103;430104;430105;430106;430107;430108;430109;430110;430111;430112;430113…
;451230;451231;451232;451233;451234;451235;451236;451237;451238;451239;451240;451241;451242;451243;451244;451245;451246;451247;451248;451249;451250;451251;451252;451253;451254;451255;451256;451257;451258;451259;451260;451261;451262;451263;451264;451265;451266;451267;451268;451269;451270;451271;451272;451273;451274;451275;451276;451277;451278;451279;451280;451281;451282;451283;451284;451285;451286…
;478959;478960;478961;478962;478963;478964;478965;478966;478967;478968;478969;478970;478971;478972;478973;478974;478975;478976;478977;478978;478979;478980;478981;478982;478983;478984;478985;478986;478987;478988;478989;478990;478991;478992;478993;478994;478995;478996;478997;478998;478999;479000;479001;479002;479003;479004;479005;479006;479007;479008;479009;479010;479011;479012;479013;479014;479015…
;490343;490344;490345;490346;490347;490348;490349;490350;490351;490352;490353;490354;490355;490356;490357;490358;490359;490360;490361;490362;490363;490364;490365;490366;490367;490368;490369;490370;490371;490372;490373;490374;490375;490376;490377;490378;490379;490380;490381;490382;490383;490384;490385;490386;490387;490388;490389;490390;490391;490392;490393;490394;490395;490396;490397;490398;490399…
;525704;525705;525706;525707;525708;525709;525710;525711;525712;525713;525714;525715;525716;525717;525718;525719;525720;525721;525722;525723;525724;525725;525726;525727;525728;525729;525730;525731;525732;525733;525734;525735;525736;525737;525738;525739;525740;525741;525742;525743;525744;525745;525746;525747;525748;525749;525750;525751;525752;525753;525754;525755;525756;525757;525758;525759;525760…
;578508;578509;578510;578511;578512;578513;578514;578515;578516;578517;578518;578519;578520;578521;578522;578523;578524;578525;578526;578527;578528;578529;578530;578531;578532;578533;578534;578535;578536;578537;578538;578539;578540;578541;578542;578543;578544;578545;578546;578547;578548;578549;578550;578551;578552;578553;578554;578555;578556;578557;578558;578559;578560;578561;578562;578563;578564…	34731;34732;34733;34734;34735;34736;34737;34738;34739;34740;34741;34742;34743;34744;34745;34746;34747;34748;34749;34750;34751;34752;34753;34754;34755;34756;34757;34758;34759;34760;34761;34762;34763;34764;34765;34766;34767;34768;34769;34770;34771;34772;34773;34774;34775;34776;34777;34778;34779;34780;34781;34782;34783;34784;34785;34786;34787;34788;34789;34790;34791;34792;34793;34794;34795;34796;347…
88499;88500;88501;88502;88503;88504;88505;88506;88507;88508;88509;88510;88511;88512;88513;88514;88515;88516;88517;88518;88519;88520;88521;88522;88523;88524;88525;88526;88527;88528;88529;88530;88531;88532;88533;88534;88535;88536;88537;88538;88539;88540;88541;88542;88543;88544;88545;88546;88547;88548;88549;88550;88551;88552;88553;88554;88555;88556;88557;88558;88559;88560;88561;88562;88563;88564;885…
93959;93960;93961;93962;93963;93964;93965;93966;93967;93968;93969;93970;93971;93972;93973;93974;93975;93976;93977;93978;93979;93980;93981;93982;93983;93984;93985;93986;93987;93988;93989;93990;93991;93992;93993;93994;93995;93996;93997;93998;93999;94000;94001;94002;94003;94004;94005;94006;94007;94008;94009;94010;94011;94012;94013;94014;94015;94016;94017;94018;94019;94020;94021;94022;94023;94024;940…
;100955;100956;100957;100958;100959;100960;100961;100962;100963;100964;100965;100966;100967;100968;100969;100970;100971;100972;100973;100974;100975;100976;100977;100978;100979;100980;100981;100982;100983;100984;100985;100986;100987;100988;100989;100990;100991;100992;100993;100994;100995;100996;100997;100998;100999;101000;101001;101002;101003;101004;101005;101006;101007;101008;101009;101010;101011…
;126007;126008;126009;126010;126011;126012;126013;126014;126015;126016;126017;126018;126019;126020;126021;126022;126023;126024;126025;126026;126027;126028;126029;126030;126031;126032;126033;126034;126035;126036;126037;126038;126039;126040;126041;126042;126043;126044;126045;126046;126047;126048;126049;126050;126051;126052;126053;126054;126055;126056;126057;126058;126059;126060;126061;126062;126063…
;141556;141557;141558;141559;141560;141561;141562;141563;141564;141565;141566;141567;141568;141569;141570;141571;141572;141573;141574;141575;141576;141577;141578;141579;141580;141581;141582;141583;141584;141585;141586;141587;141588;141589;141590;141591;141592;141593;141594;141595;141596;141597;141598;141599;141600;141601;141602;141603;141604;141605;141606;141607;141608;141609;141610;141611;141612…
;147757;147758;147759;147760;147761;147762;147763;147764;147765;147766;147767;147768;147769;147770;147771;147772;147773;147774;147775;147776;147777;147778;147779;147780;147781;147782;147783;147784;147785;147786;147787;147788;147789;147790;147791;147792;147793;147794;147795;147796;147797;147798;147799;147800;147801;147802;147803;147804;147805;147806;147807;147808;147809;147810;147811;147812;147813…
;152437;152438;152439;152440;152441;152442;152443;152444;152445;152446;152447;152448;152449;152450;152451;152452;152453;152454;152455;152456;152457;152458;152459;152460;152461;152462;152463;152464;152465;152466;152467;152468;152469;152470;152471;152472;152473;152474;152475;152476;152477;152478;152479;152480;152481;152482;152483;152484;152485;152486;152487;152488;152489;152490;152491;152492;152493…
;332603;332604;332605;332606;332607;332608;332609;332610;332611;332612;332613;332614;332615;332616;332617;332618;332619;332620;332621;332622;332623;332624;332625;332626;332627;332628;332629;332630;332631;332632;332633;332634;332635;332636;332637;332638;332639;332640;332641;332642;332643;332644;332645;332646;332647;332648;332649;332650;332651;332652;332653;332654;332655;332656;332657;332658;332659…
;349035;349036;349037;349038;349039;349040;349041;349042;349043;349044;349045;349046;349047;349048;349049;349050;349051;349052;349053;349054;349055;349056;349057;349058;349059;349060;349061;349062;349063;349064;349065;349066;349067;349068;349069;349070;349071;349072;349073;349074;349075;349076;349077;349078;349079;349080;349081;349082;349083;349084;349085;349086;349087;349088;349089;349090;349091…
;406684;406685;406686;406687;406688;406689;406690;406691;406692;406693;406694;406695;406696;406697;406698;406699;406700;406701;406702;406703;406704;406705;406706;406707;406708;406709;406710;406711;406712;406713;406714;406715;406716;406717;406718;406719;406720;406721;406722;406723;406724;406725;406726;406727;406728;406729;406730;406731;406732;406733;406734;406735;406736;406737;406738;406739;406740…
;424224;424225;424226;424227;424228;424229;424230;424231;424232;424233;424234;424235;424236;424237;424238;424239;424240;424241;424242;424243;424244;424245;424246;424247;424248;424249;424250;424251;424252;424253;424254;424255;424256;424257;424258;424259;424260;424261;424262;424263;424264;424265;424266;424267;424268;424269;424270;424271;424272;424273;424274;424275;424276;424277;424278;424279;424280…
;486929;486930;486931;486932;486933;486934;486935;486936;486937;486938;486939;486940;486941;486942;486943;486944;486945;486946;486947;486948;486949;486950;486951;486952;486953;486954;486955;486956;486957;486958;486959;486960;486961;486962;486963;486964;486965;486966;486967;486968;486969;486970;486971;486972;486973;486974;486975;486976;486977;486978;486979;486980;486981;486982;486983;486984;486985…
;491609;491610;491611;491612;491613;491614;491615;491616;491617;491618;491619;491620;491621;491622;491623;491624;491625;491626;491627;491628;491629;491630;491631;491632;491633;491634;491635;491636;491637;491638;491639;491640;491641;491642;491643;491644;491645;491646;491647;491648;491649;491650;491651;491652;491653;491654;491655;491656;491657;491658;491659;491660;491661;491662;491663;491664;491665…
;580740;580741;580742;580743;580744;580745;580746;580747;580748;580749;580750;580751;580752;580753;580754;580755;580756;580757;580758;580759;580760;580761;580762;580763;580764;580765;580766;580767;580768;580769;580770;580771;580772;580773;580774;580775;580776;580777;580778;580779;580780;580781;580782;580783;580784;580785;580786;580787;580788;580789;580790;580791;580792;580793;580794;580795;580796…
;585420;585421;585422;585423;585424;585425;585426;585427;585428;585429;585430;585431;585432;585433;585434;585435;585436;585437;585438;585439;585440;585441;585442;585443;585444;585445;585446;585447;585448;585449;585450;585451;585452;585453;585454;585455;585456;585457;585458;585459;585460;585461;585462;585463;585464;585465;585466;585467;585468;585469;585470;585471;585472;585473;585474;585475;585476…
;594292;594293;594294;594295;594296;594297;594298;594299;594300;594301;594302;594303;594304;594305;594306;594307;594308;594309;594310;594311;594312;594313;594314;594315;594316;594317;594318;594319;594320;594321;594322;594323;594324;594325;594326;594327;594328;594329;594330;594331;594332;594333;594334;594335;594336;594337;594338;594339;594340;594341;594342;594343;594344;594345;594346;594347;594348…
;598972;598973;598974;598975;598976;598977;598978;598979;598980;598981;598982;598983;598984;598985;598986;598987;598988;598989;598990;598991;598992;598993;598994;598995;598996;598997;598998;598999;599000;599001;599002;599003;599004;599005;599006;599007;599008;599009;599010;599011;599012;599013;599014;599015;599016;599017;599018;599019;599020;599021;599022;599023;599024;599025;599026;599027;599028…
;635941;635942;635943;635944;635945;635946;635947;635948;635949;635950;635951;635952;635953;635954;635955;635956;635957;635958;635959;635960;635961;635962;635963;635964;635965;635966;635967;635968;635969;635970;635971;635972;635973;635974;635975;635976;635977;635978;635979;635980;635981;635982;635983;635984;635985;635986;635987;635988;635989;635990;635991;635992;635993;635994;635995;635996;635997…
;657087;657088;657089;657090;657091;657092;657093;657094;657095;657096;657097;657098;657099;657100;657101;657102;657103;657104;657105;657106;657107;657108;657109;657110;657111;657112;657113;657114;657115;657116;657117;657118;657119;657120;657121;657122;657123;657124;657125;657126;657127;657128;657129;657130;657131;657132;657133;657134;657135;657136;657137;657138;657139;657140;657141;657142;657143…
;661767;661768;661769;661770;661771;661772;661773;661774;661775;661776;661777;661778;661779;661780;661781;661782;661783;661784;661785;661786;661787;661788;661789;661790;661791;661792;661793;661794;661795;661796;661797;661798;661799;661800;661801;661802;661803;661804;661805;661806;661807;661808;661809;661810;661811;661812;661813;661814;661815;661816;661817;661818;661819;661820;661821;661822;661823…
;702487;702488;702489;702490;702491;702492;702493;702494;702495;702496;702497;702498;702499;702500;702501;702502;702503;702504;702505;702506;702507;702508;702509;702510;702511;702512;702513;702514;702515;702516;702517;702518;702519;702520;702521;702522;702523;702524;702525;702526;702527;702528;702529;702530;702531;702532;702533;702534;702535;702536;702537;702538;702539;702540;702541;702542;702543…
;718090;718091;718092;718093;718094;718095;718096;718097;718098;718099;718100;718101;718102;718103;718104;718105;718106;718107;718108;718109;718110;718111;718112;718113;718114;718115;718116;718117;718118;718119;718120;718121;718122;718123;718124;718125;718126;718127;718128;718129;718130;718131;718132;718133;718134;718135;718136;718137;718138;718139;718140;718141;718142;718143;718144;718145;718146…
;722770;722771;722772;722773;722774;722775;722776;722777;722778;722779;722780;722781;722782;722783;722784;722785;722786;722787;722788;722789;722790;722791;722792;722793;722794;722795;722796;722797;722798;722799;722800;722801;722802;722803;722804;722805;722806;722807;722808;722809;722810;722811;722812;722813;722814;722815;722816;722817;722818;722819;722820;722821;722822;722823;722824;722825;722826…	35620;59533;61179;89078;94426;105248;126497;136937;145261;145988;145995;150154;152873;152877;254819;264392;267318;333921;346763;350152;406042;424185;425981;442414;460269;460576;486705;492075;527246;569165;578031;578703;587225;588768;592982;599151;599680;600809;601446;606428;606766;620340;622228;622587;622653;635413;637193;637401;651839;652551;655173;660005;667162;672421;693170;693344;701996;71579…	7;19;21;26;27	24;27;46;51;52;53;54;55;138	12	75;79;173;184;277	73;121;135;144;173;184;256;366;380	60	-1;-1
CON__O76011	CON__O76011	51	3	1				1	51	3	1	96.7	6.1	3	44.689	394	394	0	107.19	173590000000	3241			+	151	324;453;647;648;687;1038;1039;1040;1064;1065;1803;1814;1817;1818;2086;2192;2207;2208;2263;2505;2506;2538;2545;2546;2756;2757;2950;3145;3416;3465;3466;3508;3509;3529;3535;3571;3650;3651;3652;3755;3794;3795;3873;3874;3879;3880;3959;4097;4098;4296;4922	False;False;False;False;False;False;False;False;False;False;False;False;False;False;False;False;False;False;False;False;False;False;False;False;False;False;False;False;False;False;False;False;False;False;False;False;False;False;False;False;False;False;False;False;True;True;True;False;False;False;False	359;498;720;721;722;765;1148;1149;1150;1151;1152;1153;1182;1183;1184;1974;1987;1988;1991;1992;1993;1994;1995;2294;2295;2296;2420;2441;2442;2443;2444;2445;2505;2762;2763;2801;2808;2809;3040;3041;3042;3043;3298;3507;3798;3851;3852;3896;3897;3898;3919;3925;3965;3966;4058;4059;4060;4061;4062;4174;4214;4215;4300;4301;4302;4303;4308;4309;4391;4392;4548;4549;4770;5460	26932;26933;26934;26935;26936;26937;26938;26939;26940;26941;26942;26943;26944;26945;26946;26947;26948;26949;26950;26951;26952;26953;26954;26955;26956;26957;26958;26959;26960;26961;26962;26963;26964;26965;26966;26967;26968;26969;26970;26971;26972;26973;26974;26975;26976;26977;26978;26979;26980;26981;26982;26983;26984;26985;26986;26987;26988;26989;26990;26991;26992;26993;26994;26995;26996;26997;269…
4144;104145;104146;104147;104148;104149;104150;104151;104152;104153;104154;104155;104156;104157;104158;104159;104160;104161;104162;104163;104164;104165;104166;104167;104168;104169;104170;104171;104172;104173;104174;104175;104176;104177;104178;104179;104180;104181;104182;104183;104184;104185;104186;104187;104188;104189;104190;104191;104192;104193;104194;104195;104196;104197;104198;104199;104200;10…
0383;110384;110385;110386;110387;110388;110389;110390;110391;110392;110393;110394;110395;110396;110397;110398;110399;110400;110401;110402;110403;110404;110405;110406;110407;110408;110409;110410;110411;110412;110413;110414;110415;110416;110417;110418;110419;110420;110421;110422;110423;110424;110425;110426;110427;110428;110429;110430;110431;110432;110433;110434;110435;110436;110437;110438;110439;11…
1907;191908;191909;191910;191911;191912;191913;191914;191915;191916;191917;191918;191919;191920;191921;191922;191923;191924;191925;191926;191927;191928;191929;191930;191931;191932;191933;191934;191935;191936;191937;191938;191939;191940;191941;191942;191943;191944;191945;191946;191947;191948;191949;191950;191951;191952;191953;191954;191955;191956;191957;191958;191959;191960;191961;191962;191963;19…
4366;244367;244368;244369;244370;244371;244372;244373;244374;244375;244376;244377;244378;244379;244380;244381;244382;244383;244384;244385;244386;244387;244388;244389;244390;244391;244392;244393;244394;244395;244396;244397;244398;244399;244400;244401;244402;244403;244404;244405;244406;244407;244408;244409;244410;244411;244412;244413;244414;244415;244416;244417;244418;244419;244420;244421;244422;24…
3558;293559;293560;293561;293562;293563;293564;293565;293566;293567;293568;293569;293570;293571;293572;293573;293574;293575;293576;293577;293578;293579;293580;293581;293582;293583;293584;293585;293586;293587;293588;293589;293590;293591;293592;293593;293594;293595;293596;293597;293598;293599;293600;293601;293602;293603;293604;293605;293606;293607;293608;293609;293610;293611;293612;293613;293614;29…
3508;313509;313510;313511;313512;313513;313514;313515;313516;313517;313518;313519;313520;313521;313522;313523;313524;313525;313526;313527;313528;313529;313530;313531;313532;313533;313534;313535;313536;313537;313538;313539;313540;313541;313542;313543;313544;313545;313546;313547;313548;313549;313550;313551;313552;313553;313554;313555;313556;313557;313558;313559;313560;313561;313562;313563;313564;31…
0785;330786;330787;330788;330789;330790;330791;330792;330793;330794;330795;330796;330797;330798;330799;330800;330801;330802;330803;330804;330805;330806;330807;330808;330809;330810;330811;330812;330813;330814;330815;330816;330817;330818;330819;330820;330821;330822;330823;330824;330825;330826;330827;330828;330829;330830;330831;330832;330833;330834;330835;330836;330837;330838;330839;330840;330841;33…
7737;417738;417739;417740;417741;417742;417743;417744;417745;417746;417747;417748;417749;417750;417751;417752;417753;417754;417755;417756;417757;417758;417759;417760;417761;417762;417763;417764;417765;417766;417767;417768;417769;417770;417771;417772;417773;417774;417775;417776;417777;417778;417779;417780;417781;417782;417783;417784;417785;417786;417787;417788;417789;417790;417791;417792;417793;41…
2417;422418;422419;422420;422421;422422;422423;422424;422425;422426;422427;422428;422429;422430;422431;422432;422433;422434;422435;422436;422437;422438;422439;422440;422441;422442;422443;422444;422445;422446;422447;422448;422449;422450;422451;422452;422453;422454;422455;422456;422457;422458;422459;422460;422461;422462;422463;422464;422465;422466;422467;422468;422469;422470;422471;422472;422473;42…
5511;435512;435513;435514;435515;435516;435517;435518;435519;435520;435521;435522;435523;435524;435525;435526;435527;435528;435529;435530;435531;435532;435533;435534;435535;435536;435537;435538;435539;435540;435541;435542;435543;435544;435545;435546;435547;435548;435549;435550;435551;435552;435553;435554;435555;435556;435557;435558;435559;435560;435561;435562;435563;435564;435565;435566;435567;43…
3989;473990;473991;473992;473993;473994;473995;473996;473997;473998;473999;474000;474001;474002;474003;474004;474005;474006;474007;474008;474009;474010;474011;474012;474013;474014;474015;474016;474017;474018;474019;474020;474021;474022;474023;474024;474025;474026;474027;474028;474029;474030;474031;474032;474033;474034;474035;474036;474037;474038;474039;474040;474041;474042;474043;474044;474045;47…
4078;524079;524080;524081;524082;524083;524084;524085;524086;524087;524088;524089;524090;524091;524092;524093;524094;524095;524096;524097;524098;524099;524100;524101;524102;524103;524104;524105;524106;524107;524108;524109;524110;524111;524112;524113;524114;524115;524116;524117;524118;524119;524120;524121;524122;524123;524124;524125;524126;524127;524128;524129;524130;524131;524132;524133;524134;52…
8758;528759;528760;528761;528762;528763;528764;528765;528766;528767;528768;528769;528770;528771;528772;528773;528774;528775;528776;528777;528778;528779;528780;528781;528782;528783;528784;528785;528786;528787;528788;528789;528790;528791;528792;528793;528794;528795;528796;528797;528798;528799;528800;528801;528802;528803;528804;528805;528806;528807;528808;528809;528810;528811;528812;528813;528814;52…	34731;34732;34733;34734;34735;34736;34737;34738;34739;34740;34741;34742;34743;34744;34745;34746;34747;34748;34749;34750;34751;34752;34753;34754;34755;34756;34757;34758;34759;34760;34761;34762;34763;34764;34765;34766;34767;34768;34769;34770;34771;34772;34773;34774;34775;34776;34777;34778;34779;34780;34781;34782;34783;34784;34785;34786;34787;34788;34789;34790;34791;34792;34793;34794;34795;34796;347…
139503;139504;139505;139506;139507;139508;139509;139510;139511;139512;139513;139514;139515;139516;139517;139518;139519;139520;139521;139522;139523;139524;139525;139526;139527;139528;139529;139530;139531;139532;139533;139534;139535;139536;139537;139538;139539;139540;139541;139542;139543;139544;139545;139546;139547;139548;139549;139550;139551;139552;139553;139554;139555;139556;139557;139558;139559;…
144183;144184;144185;144186;144187;144188;144189;144190;144191;144192;144193;144194;144195;144196;144197;144198;144199;144200;144201;144202;144203;144204;144205;144206;144207;144208;144209;144210;144211;144212;144213;144214;144215;144216;144217;144218;144219;144220;144221;144222;144223;144224;144225;144226;144227;144228;144229;144230;144231;144232;144233;144234;144235;144236;144237;144238;144239;…
150384;150385;150386;150387;150388;150389;150390;150391;150392;150393;150394;150395;150396;150397;150398;150399;150400;150401;150402;150403;150404;150405;150406;150407;150408;150409;150410;150411;150412;150413;150414;150415;150416;150417;150418;150419;150420;150421;150422;150423;150424;150425;150426;150427;150428;150429;150430;150431;150432;150433;150434;150435;150436;150437;150438;150439;150440;…
258212;258213;258214;258215;258216;258217;258218;258219;258220;258221;258222;258223;258224;258225;258226;258227;258228;258229;258230;258231;258232;258233;258234;258235;258236;258237;258238;258239;258240;258241;258242;258243;258244;258245;258246;258247;258248;258249;258250;258251;258252;258253;258254;258255;258256;258257;258258;258259;258260;258261;258262;258263;258264;258265;258266;258267;258268;…
262892;262893;262894;262895;262896;262897;262898;262899;262900;262901;262902;262903;262904;262905;262906;262907;262908;262909;262910;262911;262912;262913;262914;262915;262916;262917;262918;262919;262920;262921;262922;262923;262924;262925;262926;262927;262928;262929;262930;262931;262932;262933;262934;262935;262936;262937;262938;262939;262940;262941;262942;262943;262944;262945;262946;262947;262948;…
348386;348387;348388;348389;348390;348391;348392;348393;348394;348395;348396;348397;348398;348399;348400;348401;348402;348403;348404;348405;348406;348407;348408;348409;348410;348411;348412;348413;348414;348415;348416;348417;348418;348419;348420;348421;348422;348423;348424;348425;348426;348427;348428;348429;348430;348431;348432;348433;348434;348435;348436;348437;348438;348439;348440;348441;348442;…
406035;406036;406037;406038;406039;406040;406041;406042;406043;406044;406045;406046;406047;406048;406049;406050;406051;406052;406053;406054;406055;406056;406057;406058;406059;406060;406061;406062;406063;406064;406065;406066;406067;406068;406069;406070;406071;406072;406073;406074;406075;406076;406077;406078;406079;406080;406081;406082;406083;406084;406085;406086;406087;406088;406089;406090;406091;…
410715;410716;410717;410718;410719;410720;410721;410722;410723;410724;410725;410726;410727;410728;410729;410730;410731;410732;410733;410734;410735;410736;410737;410738;410739;410740;410741;410742;410743;410744;410745;410746;410747;410748;410749;410750;410751;410752;410753;410754;410755;410756;410757;410758;410759;410760;410761;410762;410763;410764;410765;410766;410767;410768;410769;410770;410771;…
436963;436964;436965;436966;436967;436968;436969;436970;436971;436972;436973;436974;436975;436976;436977;436978;436979;436980;436981;436982;436983;436984;436985;436986;436987;436988;436989;436990;436991;436992;436993;436994;436995;436996;436997;436998;436999;437000;437001;437002;437003;437004;437005;437006;437007;437008;437009;437010;437011;437012;437013;437014;437015;437016;437017;437018;437019;…
458049;458050;458051;458052;458053;458054;458055;458056;458057;458058;458059;458060;458061;458062;458063;458064;458065;458066;458067;458068;458069;458070;458071;458072;458073;458074;458075;458076;458077;458078;458079;458080;458081;458082;458083;458084;458085;458086;458087;458088;458089;458090;458091;458092;458093;458094;458095;458096;458097;458098;458099;458100;458101;458102;458103;458104;458105;…
579421;579422;579423;579424;579425;579426;579427;579428;579429;579430;579431;579432;579433;579434;579435;579436;579437;579438;579439;579440;579441;579442;579443;579444;579445;579446;579447;579448;579449;579450;579451;579452;579453;579454;579455;579456;579457;579458;579459;579460;579461;579462;579463;579464;579465;579466;579467;579468;579469;579470;579471;579472;579473;579474;579475;579476;579477;…
584101;584102;584103;584104;584105;584106;584107;584108;584109;584110;584111;584112;584113;584114;584115;584116;584117;584118;584119;584120;584121;584122;584123;584124;584125;584126;584127;584128;584129;584130;584131;584132;584133;584134;584135;584136;584137;584138;584139;584140;584141;584142;584143;584144;584145;584146;584147;584148;584149;584150;584151;584152;584153;584154;584155;584156;584157;…
588781;588782;588783;588784;588785;588786;588787;590685;590686;590687;590688;590689;590690;590691;590692;590693;590694;590695;590696;590697;590698;590699;590700;590701;590702;590703;590704;590705;590706;590707;590708;590709;590710;590711;590712;590713;590714;590715;590716;590717;590718;590719;590720;590721;590722;590723;590724;590725;590726;590727;590728;590729;590730;590731;590732;590733;590734;…
624134;624135;624136;624137;624138;624139;624140;624141;624142;624143;624144;624145;624146;624147;624148;624149;624150;624151;624152;624153;624154;624155;624156;624157;624158;624159;624160;624161;624162;624163;624164;624165;624166;624167;624168;624169;624170;624171;624172;624173;624174;624175;624176;624177;624178;624179;624180;624181;624182;624183;624184;624185;624186;624187;624188;624189;624190;…
649651;649652;649653;649654;649655;649656;649657;649658;649659;649660;649661;649662;649663;649664;649665;649666;649667;649668;649669;649670;649671;649672;649673;649674;649675;649676;649677;649678;649679;649680;649681;649682;649683;649684;649685;649686;649687;649688;649689;649690;649691;649692;649693;649694;649695;649696;649697;649698;649699;649700;649701;649702;649703;649704;649705;649706;649707;…
671325;671326;671327;671328;671329;671330;671331;671332;671333;671334;671335;671336;671337;671338;671339;671340;671341;671342;671343;671344;671345;671346;671347;671348;671349;671350;671351;671352;671353;671354;671355;671356;671357;671358;671359;671360;671361;671362;671363;671364;671365;671366;671367;671368;671369;671370;671371;671372;671373;671374;671375;671376;671377;671378;671379;671380;671381;…
717436;717437;717438;717439;717440;717441;717442;717443;717444;717445;717446;717447;717448;717449;717450;717451;717452;717453;717454;717455;717456;717457;717458;717459;717460;717461;717462;717463;717464;717465;717466;717467;717468;717469;717470;717471;717472;717473;717474;717475;717476;717477;717478;717479;717480;717481;717482;717483;717484;717485;717486;717487;717488;717489;717490;717491;717492;…
722116;722117;722118;722119;722120;722121;722122;722123;722124;722125;722126;722127;722128;722129;722130;722131;722132;722133;722134;722135;722136;722137;722138;722139;722140;722141;722142;722143;722144;722145;722146;722147;722148;722149;722150;722151;722152;722153;722154;722155;722156;722157;722158;722159;722160;722161;722162;722163;722164;722165;722166;722167;722168;722169;722170;722171;722172;…	35620;58547;84913;85300;95618;145261;145988;145995;150154;152872;254803;257867;263136;263155;290591;333921;346763;350152;406042;434357;436496;454278;458030;458189;483669;484940;511526;527353;568829;587225;588768;590694;592851;600809;601188;606428;623217;623905;624270;630650;635413;636652;651036;651219;653659;654011;671326;693170;693209;715798;774450	4;18;19;20;21	23;24;25;26;27;28;29;136	12	75;173;184;276;277	73;86;108;135;173;184;192;256	60	-1
O76013;CON__O76013	O76013;CON__O76013	38;38	24;24	21;21	Keratin, type I cuticular Ha6	KRT36	sp|O76013|KRT36_HUMAN Keratin, type I cuticular Ha6 OS=Homo sapiens OX=9606 GN=KRT36 PE=1 SV=1;	2	38	24	21	66.6	52.5	48	52.247	467	467;467	0	268.75	42722000000	1694			+	152	61;63;64;325;379;486;816;873;982;1038;1411;1628;1814;2087;2136;2177;2178;2278;2534;2731;2951;3061;3418;3439;3440;3463;3535;3573;4094;4116;4117;4129;4298;4300;4603;4606;4830;4938	False;False;False;True;True;True;False;True;True;False;True;True;False;True;False;True;True;True;True;True;True;True;True;False;False;True;False;False;True;True;True;False;False;True;True;True;False;True	65;67;68;69;70;360;421;537;903;904;967;1089;1148;1149;1150;1558;1784;1987;1988;2297;2357;2405;2406;2521;2797;3010;3299;3417;3801;3822;3823;3849;3925;3968;4545;4567;4568;4582;4583;4772;4773;4775;5113;5117;5366;5476	2301;2302;2303;2304;2305;2306;2307;2308;2309;2310;2311;2312;2313;2314;2315;2316;2317;2318;2319;2320;2321;2322;2323;2324;2325;2326;2327;2328;2329;2330;2331;2332;2333;2334;2335;2336;2337;2338;2339;2365;2366;2367;2368;2369;2370;2371;2372;2373;2374;2375;2376;2377;2378;2379;2380;2381;2382;2383;2384;2385;2386;2387;2388;2389;2390;2391;2392;2393;2394;2395;2396;2397;2398;2399;2400;2401;2402;2403;2404;2405…
2;105973;105974;105975;105976;105977;105978;105979;105980;105981;105982;105983;105984;105985;105986;105987;105988;105989;105990;105991;105992;105993;105994;105995;105996;105997;105998;105999;106000;106001;106002;106003;106004;106005;106006;106007;106008;106009;106010;106011;106012;106013;106014;106015;106016;106017;106018;106019;106020;106021;106022;106023;106024;106025;106026;106027;106028;10602…
8;194669;194670;194671;194672;194673;194674;194675;194676;194677;194678;194679;194680;194681;194682;194683;194684;194685;194686;194687;194688;194689;194690;194691;194692;194693;194694;194695;194696;194697;194698;194699;194700;194701;194702;194703;194704;194705;194706;194707;194708;194709;194710;194711;194712;194713;194714;194715;194716;194717;194718;194719;194720;194721;194722;194723;194724;19472…
0;298561;298562;298563;298564;298565;298566;298567;298568;320160;320161;320162;320163;320164;320165;320166;320167;320168;320169;320170;320171;320172;320173;320174;320175;320176;320177;320178;320179;320180;320181;320182;320183;320184;320185;320186;320187;320188;320189;320190;320191;320192;320193;320194;320195;320196;320197;320198;320199;320200;320201;320202;320203;320204;320205;320206;320207;32020…	2529;2530;2531;2532;2533;2534;2535;2536;2537;2538;2539;2540;2541;2542;2543;2544;2545;2546;2547;2548;2549;2550;2551;2552;2553;2554;2555;2556;2557;2558;2559;2560;2561;2562;2563;2564;2565;2566;2567;2568;2569;2570;2571;2572;2573;2574;2575;2576;2577;2578;2579;2580;2581;2582;2583;2584;2585;2586;2587;2588;2589;2590;2591;2592;2593;2594;2595;2596;2597;2598;2599;2600;2601;2602;2603;2604;2605;2606;2607;2608…
5;141956;141957;141958;141959;141960;141961;141962;141963;141964;141965;141966;141967;141968;141969;141970;141971;141972;141973;141974;141975;141976;141977;141978;141979;141980;141981;141982;141983;141984;141985;141986;141987;141988;141989;141990;141991;141992;141993;141994;141995;141996;141997;141998;141999;142000;142001;142002;142003;142004;142005;142006;142007;142008;142009;142010;142011;14201…
9;256600;256601;256602;256603;256604;256605;256606;256607;256608;256609;256610;256611;256612;256613;256614;256615;256616;256617;256618;256619;256620;256621;256622;256623;256624;256625;256626;256627;256628;256629;256630;256631;256632;256633;256634;256635;256636;256637;256638;256639;256640;256641;256642;256643;256644;256645;256646;256647;256648;256649;256650;256651;256652;256653;256654;256655;25665…
9;261280;261281;261282;261283;261284;261285;261286;261287;261288;261289;261290;261291;261292;261293;261294;261295;261296;261297;261298;261299;261300;261301;261302;261303;261304;261305;261306;261307;261308;261309;261310;261311;261312;261313;261314;261315;261316;261317;261318;261319;261320;261321;261322;261323;261324;261325;261326;261327;261328;261329;261330;261331;261332;261333;261334;261335;26133…
5;308296;308297;308298;308299;308300;308301;308302;308303;308304;308305;308306;308307;308308;308309;308310;308311;308312;308313;308314;308315;308316;308317;308318;308319;308320;308321;308322;308323;308324;308325;308326;308327;308328;308329;308330;308331;308332;308333;308334;308335;308336;308337;308338;308339;308340;308341;308342;308343;308344;308345;308346;308347;308348;308349;308350;308351;30835…
5;579346;579347;579348;579349;579350;579351;601053;601054;601055;601056;601057;601058;601059;601060;601061;601062;601063;601064;601065;601066;601067;601068;601069;601070;601071;601072;601073;601074;601075;601076;601077;601078;601079;601080;601081;601082;601083;601084;601085;601086;601087;601088;601089;601090;601091;601092;601093;601094;601095;601096;601097;601098;601099;601100;601101;601102;60110…	2557;2684;2832;36854;50420;61970;127179;129143;134775;145261;224133;243652;257867;290784;308961;331684;331972;412048;441777;480104;512711;518650;569654;570602;570895;579344;601188;606791;691031;693792;693799;701996;723309;723681;746510;746632;766925;778831	28	47;55;139	36;38;39	343	181;210;330	97;225;329	-1;-1
CON__O76015;O76015	CON__O76015;O76015	37;35	32;30	17;15	Keratin, type I cuticular Ha8	KRT38	;sp|O76015|KRT38_HUMAN Keratin, type I cuticular Ha8 OS=Homo sapiens OX=9606 GN=KRT38 PE=1 SV=3	2	37	32	17	83.1	79.2	59.2	50.49	456	456;456	0	323.31	124850000000	2230			+	153	59;60;317;461;500;527;818;1038;1170;1723;1804;2136;2177;2178;2291;2417;2418;2441;2442;2547;2607;2992;2993;3087;3275;3276;3290;3357;3412;3442;3443;3463;3464;3752;4206;4221;4444	True;True;True;True;True;True;True;False;True;True;True;False;False;False;True;True;True;True;True;True;True;True;True;True;True;True;True;True;True;True;True;False;True;True;True;True;True	63;64;351;352;507;555;584;906;1148;1149;1150;1304;1305;1889;1975;2357;2405;2406;2534;2670;2671;2694;2695;2810;2875;3341;3342;3445;3648;3649;3664;3735;3794;3825;3826;3849;3850;4171;4671;4687;4688;4931	2172;2173;2174;2175;2176;2177;2178;2179;2180;2181;2182;2183;2184;2185;2186;2187;2188;2189;2190;2191;2192;2193;2194;2195;2196;2197;2198;2199;2200;2201;2202;2203;2204;2205;2206;2207;2208;2209;2210;2211;2212;2213;2214;2215;2216;2217;2218;2219;2220;2221;2222;2223;2224;2225;2226;2227;2228;2229;2230;2231;2232;2233;2234;2235;2236;2237;2238;2239;2240;2241;2242;2243;2244;2245;2246;2247;2248;2249;2250;2251…
;105932;105933;105934;105935;105936;105937;105938;105939;105940;105941;105942;105943;105944;105945;105946;105947;105948;105949;105950;105951;105952;105953;105954;105955;105956;105957;105958;105959;105960;105961;105962;105963;105964;105965;105966;105967;105968;105969;105970;105971;105972;105973;105974;105975;105976;105977;105978;105979;105980;105981;105982;105983;105984;105985;105986;105987;105988…
;232624;232625;232626;232627;232628;232629;232630;232631;232632;232633;232634;232635;232636;232637;232638;232639;232640;232641;232642;232643;232644;232645;232646;232647;232648;232649;232650;232651;232652;232653;232654;232655;232656;232657;232658;232659;232660;232661;232662;232663;232664;232665;232666;232667;232668;232669;232670;232671;232672;232673;232674;232675;232676;232677;232678;232679;232680…	2201;2202;2203;2204;2205;2206;2207;2208;2209;2210;2211;2212;2213;2214;2215;2216;2217;2218;2219;2220;2221;2222;2223;2224;2225;2226;2227;2228;2229;2230;2231;2232;2233;2234;2235;2236;2237;2238;2239;2240;2241;2242;2243;2244;2245;2246;2247;2248;2249;2250;2251;2252;2253;2254;2255;2256;2257;2258;2259;2260;2261;2262;2263;2264;2265;2266;2267;2268;2269;2270;2271;2272;2273;2274;2275;2276;2277;2278;2279;2280…
7;141768;141769;141770;141771;141772;141773;141774;141775;141776;141777;141778;141779;141780;141781;141782;141783;141784;141785;141786;141787;141788;141789;141790;141791;141792;141793;141794;141795;141796;141797;141798;141799;141800;141801;141802;141803;141804;141805;141806;141807;141808;141809;141810;141811;141812;141813;141814;141815;141816;141817;141818;141819;141820;141821;141822;141823;14182…
7;305738;305739;305740;305741;305742;305743;305744;305745;305746;305747;305748;305749;305750;305751;305752;305753;305754;305755;305756;305757;305758;305759;305760;305761;305762;305763;305764;305765;305766;305767;305768;305769;305770;305771;305772;305773;305774;305775;305776;305777;305778;305779;305780;305781;305782;305783;305784;305785;305786;305787;305788;305789;305790;305791;305792;305793;30579…
7;310418;310419;310420;310421;310422;310423;310424;310425;310426;310427;310428;310429;310430;310431;310432;310433;310434;310435;310436;310437;310438;310439;310440;310441;310442;310443;310444;310445;310446;310447;310448;310449;310450;310451;310452;310453;310454;310455;310456;310457;310458;310459;310460;310461;310462;310463;310464;310465;310466;310467;310468;310469;310470;310471;310472;310473;31047…	2204;2272;34342;59566;63873;66721;127230;145261;184285;250969;254808;308961;331684;331972;413610;426014;426025;426672;426918;458247;470339;513930;513958;519651;544491;544569;545787;558676;567269;571012;571022;579344;579352;630552;708519;709506;730764			36;40;41			108;283;362	-1;-1
O95678;CON__O95678;Q5XKE5;CON__Q5XKE5;H0YHD9;F8VS61	O95678;CON__O95678	13;13;4;4;1;1	6;6;0;0;0;0	6;6;0;0;0;0	Keratin, type II cytoskeletal 75	KRT75	sp|O95678|K2C75_HUMAN Keratin, type II cytoskeletal 75 OS=Homo sapiens OX=9606 GN=KRT75 PE=1 SV=2;	6	13	6	6	15.8	6.2	6.2	59.56	551	551;551;535;535;143;248	0	40.718	1086700000000	6193			+	154	86;1118;1119;1190;1943;2457;2708;2981;3566;3567;3967;3968;4806	False;False;False;False;True;False;True;False;True;True;True;True;False	93;1247;1248;1325;2134;2710;2987;3330;3957;3958;4401;4402;5341	3966;135215;135216;135217;135218;135219;135220;135221;135222;135223;135224;135225;135226;135227;135228;135229;135230;135231;135232;135233;135234;135235;135236;135237;135238;135239;135240;135241;135242;135243;135244;135245;135246;135247;135248;135249;135250;135251;135252;135253;135254;135255;135256;135257;135258;135259;135260;135261;135262;135263;135264;135265;135266;135267;135268;135269;135270;13…
1041;491042;491043;491044;491045;491046;491047;491048;491049;491050;491051;491052;491053;491054;491055;491056;491057;491058;491059;491060;491061;491062;491063;491064;491065;491066;491067;491068;491069;491070;491071;491072;491073;491074;491075;491076;491077;491078;491079;491080;491081;491082;491083;491084;491085;491086;491087;491088;491089;491090;491091;491092;491093;491094;491095;491096;491097;49…	4345;181690;181691;181692;181693;181694;181695;181696;181697;181698;181699;181700;181701;181702;181703;181704;181705;181706;181707;181708;181709;181710;181711;181712;181713;181714;181715;181716;181717;181718;181719;181720;181721;181722;181723;181724;181725;181726;181727;181728;181729;181730;181731;181732;181733;181734;181735;181736;181737;181738;181739;181740;181741;181742;181743;181744;181745;18…
9186;189187;189188;189189;189190;189191;189192;189193;189194;189195;189196;189197;189198;189199;189200;189201;189202;189203;189204;189205;189206;189207;189208;189209;189210;189211;189212;189213;189214;189215;189216;189217;189218;189219;189220;189221;189222;189223;189224;189225;189226;189227;189228;189229;189230;189231;189232;189233;189234;189235;189236;189237;189238;189239;189240;189241;189242;18…
5658;675659;675660;675661;675662;675663;675664;675665;675666;675667;675668;675669;675670;675671;675672;675673;675674;675675;675676;675677;675678;675679;675680;675681;675682;675683;675684;675685;675686;675687;675688;675689;675690;675691;675692;675693;675694;675695;675696;675697;675698;675699;675700;675701;675702;675703;675704;675705;675706;675707;675708;675709;675710;675711;675712;675713;675714;67…	4345;181868;181967;186081;281538;427534;478760;513771;605861;605867;673497;676186;764442							-1;-1;-1;-1;-1;-1
P02533;CON__P02533;K7EMS3;K7ENV3	P02533;CON__P02533	13;13;2;1	4;4;0;1	0;0;0;0	Keratin, type I cytoskeletal 14	KRT14	sp|P02533|K1C14_HUMAN Keratin, type I cytoskeletal 14 OS=Homo sapiens OX=9606 GN=KRT14 PE=1 SV=4;	4	13	4	0	24.2	9.1	0	51.561	472	472;472;181;48	0	6.8676	563750000	20			+	155	213;341;810;1056;1949;2136;2205;2206;2295;2945;3669;4499;4692	True;True;False;False;True;False;False;False;False;False;False;False;True	237;377;897;1172;2140;2357;2439;2440;2538;3293;4079;4994;5212;5213	16041;28935;28936;28937;28938;28939;28940;28941;91113;108356;108357;108358;108359;108360;108361;211486;211487;211488;229410;229411;229412;229413;229414;229415;229416;229417;229418;229419;229420;229421;229422;229423;229424;229425;229426;229427;229428;229429;229430;229431;229432;229433;229434;229435;229436;229437;229438;229439;229440;229441;229442;229443;229444;229445;229446;229447;229448;229449;22…	19233;37441;37442;125663;146845;146846;146847;146848;146849;283620;305409;305410;305411;305412;305413;305414;305415;305416;305417;305418;305419;305420;305421;305422;305423;305424;305425;305426;305427;305428;305429;305430;305431;305432;305433;305434;305435;305436;305437;305438;305439;305440;305441;305442;305443;305444;305445;305446;305447;305448;305449;305450;305451;305452;305453;305454;305455;305…
079;310080;310081;310082;310083;310084;310085;310086;310087;310088;310089;310090;310091;310092;310093;310094;310095;310096;310097;310098;310099;310100;310101;310102;310103;310104;310105;310106;310107;310108;310109;310110;310111;310112;310113;310114;310115;310116;310117;310118;310119;310120;310121;310122;310123;310124;310125;310126;310127;310128;310129;310130;310131;310132;310133;310134;310135;310…	19233;37442;125663;146846;283620;308961;346643;346644;413765;510641;624590;734560;755845							-1;-1;-1;-1
P02538;CON__P02538;P48668;CON__P48668;CON__Q8VED5;CON__H-INV:HIT000016045	P02538;CON__P02538;P48668;CON__P48668	18;18;17;17;7;2	1;1;0;0;0;0	1;1;0;0;0;0	Keratin, type II cytoskeletal 6A;Keratin, type II cytoskeletal 6C	KRT6A;KRT6C	sp|P02538|K2C6A_HUMAN Keratin, type II cytoskeletal 6A OS=Homo sapiens OX=9606 GN=KRT6A PE=1 SV=3;;sp|P48668|K2C6C_HUMAN Keratin, type II cytoskeletal 6C OS=Homo sapiens OX=9606 GN=KRT6C PE=1 SV=3;	6	18	1	1	28.5	1.8	1.8	60.044	564	564;564;564;564;531;99	1	-2	8227000	1	+		+	156	80;86;320;350;1118;1119;1190;1497;1935;2280;2457;2975;2981;3707;3970;3971;4777;4806	False;False;False;False;False;False;False;False;False;False;False;False;False;True;False;False;False;False	87;93;355;387;1247;1248;1325;1650;2126;2523;2710;3324;3330;4119;4404;4405;4406;4407;5307;5341	3813;3966;26761;26762;26763;26764;26765;26766;26767;26768;26769;26770;26771;26772;26773;26774;26775;26776;26777;26778;26779;26780;26781;26782;26783;26784;26785;26786;26787;26788;29101;135215;135216;135217;135218;135219;135220;135221;135222;135223;135224;135225;135226;135227;135228;135229;135230;135231;135232;135233;135234;135235;135236;135237;135238;135239;135240;135241;135242;135243;135244;13524…
7;495048;495049;495050;495051;495052;495053;495054;495055;495056;495057;495058;495059;566489;566490;566491;566492;566493;566494;566495;566496;566497;566498;566499;566500;566501;566502;566503;566504;566505;566506;566507;566508;566509;566510;566511;566512;566513;566514;566515;566516;566517;566518;566519;566520;566521;566522;567364;567365;567366;567367;567368;567369;567370;567371;567372;567373;56737…	3999;4345;34485;34486;34487;34488;34489;34490;34491;34492;34493;34494;34495;37538;181690;181691;181692;181693;181694;181695;181696;181697;181698;181699;181700;181701;181702;181703;181704;181705;181706;181707;181708;181709;181710;181711;181712;181713;181714;181715;181716;181717;181718;181719;181720;181721;181722;181723;181724;181725;181726;181727;181728;181729;181730;181731;181732;181733;181734;18…
9175;189176;189177;189178;189179;189180;189181;189182;189183;189184;189185;189186;189187;189188;189189;189190;189191;189192;189193;189194;189195;189196;189197;189198;189199;189200;189201;189202;189203;189204;189205;189206;189207;189208;189209;189210;189211;189212;189213;189214;189215;189216;189217;189218;189219;189220;189221;189222;189223;189224;189225;189226;189227;189228;189229;189230;189231;18…	3999;4345;34487;37538;181868;181967;186081;240250;281407;413151;427534;513293;513771;626883;679079;679092;763612;764442		56;57			271;272		-1;-1;-1;-1;-1;-1
P08729;CON__P08729;CON__Q3KNV1	P08729;CON__P08729;CON__Q3KNV1	6;6;6	2;2;2	0;0;0	Keratin, type II cytoskeletal 7	KRT7	sp|P08729|K2C7_HUMAN Keratin, type II cytoskeletal 7 OS=Homo sapiens OX=9606 GN=KRT7 PE=1 SV=5;;	3	6	2	0	7	2.6	0	51.385	469	469;469;469	0	35.536	553770000000	3533			+	157	1118;1119;1190;1191;3972;3973	False;False;False;False;True;True	1247;1248;1325;1326;1327;1328;4408;4409	135215;135216;135217;135218;135219;135220;135221;135222;135223;135224;135225;135226;135227;135228;135229;135230;135231;135232;135233;135234;135235;135236;135237;135238;135239;135240;135241;135242;135243;135244;135245;135246;135247;135248;135249;135250;135251;135252;135253;135254;135255;135256;135257;135258;135259;135260;135261;135262;135263;135264;135265;135266;135267;135268;135269;135270;135271;…
142237;142238;142239;142240;142241;142242;142243;142244;142245;142246;142247;142248;142249;142250;142251;142252;142253;142254;142255;142256;142257;142258;142259;142260;142261;142262;142263;142264;142265;142266;142267;142268;142269;142270;142271;142272;142273;142274;495060;495061;495062;495063;495064;495065;495066;495067;495068;495069;495070;495071;495072;495073;495074;495075;495076;495077;495078;…	181690;181691;181692;181693;181694;181695;181696;181697;181698;181699;181700;181701;181702;181703;181704;181705;181706;181707;181708;181709;181710;181711;181712;181713;181714;181715;181716;181717;181718;181719;181720;181721;181722;181723;181724;181725;181726;181727;181728;181729;181730;181731;181732;181733;181734;181735;181736;181737;181738;181739;181740;181741;181742;181743;181744;181745;181746;…
189187;189188;189189;189190;189191;189192;189193;189194;189195;189196;189197;189198;189199;189200;189201;189202;189203;189204;189205;189206;189207;189208;189209;189210;189211;189212;189213;189214;189215;189216;189217;189218;189219;189220;189221;189222;189223;189224;189225;189226;189227;189228;189229;189230;189231;189232;189233;189234;189235;189236;189237;189238;189239;189240;189241;189242;189243;…
681511;681512;681513;681514;681515;681516;681517;681518;681519;681520;681521;681522;681523;681524;681525;681526;681527;681528;681529;681530;681531;681532;681533;681534;681535;681536;681537;681538;681539;681540;681541;681542;681543;681544;681545;681546;681547;681548;681549;681550;681551;681552;681553;681554;681555;681556;681557;681558;681559;681560;681561;681562;681563;681564;681565;681566;681567;…	181868;181967;186081;191369;680587;681115		13			117		-1;-1;-1
P08779;CON__P08779;CON__Q9Z2K1;CON__Q3ZAW8;K7ENW6	P08779;CON__P08779	13;13;6;6;4	4;4;2;2;3	4;4;2;2;3	Keratin, type I cytoskeletal 16	KRT16	sp|P08779|K1C16_HUMAN Keratin, type I cytoskeletal 16 OS=Homo sapiens OX=9606 GN=KRT16 PE=1 SV=4;	5	13	4	4	25.2	8.9	8.9	51.267	473	473;473;469;474;162	0	11.098	949890000	29			+	158	213;341;1071;1949;2082;2136;2205;2206;2295;2944;4029;4499;4692	False;False;True;False;True;False;False;False;False;True;True;False;False	237;377;1192;2140;2288;2357;2439;2440;2538;3292;4474;4994;5212;5213	16041;28935;28936;28937;28938;28939;28940;28941;120727;120728;120729;120730;120731;120732;120733;120734;211486;211487;211488;216996;216997;216998;216999;217000;217001;217002;217003;217004;217005;217006;217007;217008;217009;217010;229410;229411;229412;229413;229414;229415;229416;229417;229418;229419;229420;229421;229422;229423;229424;229425;229426;229427;229428;229429;229430;229431;229432;229433;2…	19233;37441;37442;159449;159450;159451;159452;159453;159454;159455;283620;290220;290221;290222;290223;290224;290225;290226;290227;290228;290229;290230;290231;305409;305410;305411;305412;305413;305414;305415;305416;305417;305418;305419;305420;305421;305422;305423;305424;305425;305426;305427;305428;305429;305430;305431;305432;305433;305434;305435;305436;305437;305438;305439;305440;305441;305442;305…
066;310067;310068;310069;310070;310071;310072;310073;310074;310075;310076;310077;310078;310079;310080;310081;310082;310083;310084;310085;310086;310087;310088;310089;310090;310091;310092;310093;310094;310095;310096;310097;310098;310099;310100;310101;310102;310103;310104;310105;310106;310107;310108;310109;310110;310111;310112;310113;310114;310115;310116;310117;310118;310119;310120;310121;310122;310…	19233;37442;159453;283620;290224;308961;346643;346644;413765;510628;687059;734560;755845							-1;-1;-1;-1;-1
P13645;CON__P13645	P13645;CON__P13645	13;13	9;9	5;5	Keratin, type I cytoskeletal 10	KRT10	sp|P13645|K1C10_HUMAN Keratin, type I cytoskeletal 10 OS=Homo sapiens OX=9606 GN=KRT10 PE=1 SV=6;	2	13	9	5	18.3	14	7.7	58.826	584	584;593	0	20.271	2333100000	77			+	159	214;507;2136;2205;2206;2292;2433;3670;3792;3883;4501;4692;4824	True;True;False;False;False;True;True;True;True;True;True;False;True	238;562;2357;2439;2440;2535;2686;4080;4212;4312;4996;5212;5213;5360	16042;16043;16044;16045;16046;16047;16048;16049;16050;16051;16052;16053;16054;16055;16056;16057;16058;16059;16060;16061;16062;16063;16064;16065;16066;16067;16068;48128;48129;48130;48131;48132;48133;48134;48135;48136;48137;48138;48139;48140;48141;48142;48143;48144;48145;48146;48147;229410;229411;229412;229413;229414;229415;229416;229417;229418;229419;229420;229421;229422;229423;229424;229425;22942…	19234;19235;19236;19237;19238;19239;19240;19241;19242;19243;19244;19245;19246;19247;19248;19249;19250;19251;64697;64698;64699;64700;64701;64702;64703;64704;64705;64706;64707;64708;305409;305410;305411;305412;305413;305414;305415;305416;305417;305418;305419;305420;305421;305422;305423;305424;305425;305426;305427;305428;305429;305430;305431;305432;305433;305434;305435;305436;305437;305438;305439;30…
0063;310064;310065;310066;310067;310068;310069;310070;310071;310072;310073;310074;310075;310076;310077;310078;310079;310080;310081;310082;310083;310084;310085;310086;310087;310088;310089;310090;310091;310092;310093;310094;310095;310096;310097;310098;310099;310100;310101;310102;310103;310104;310105;310106;310107;310108;310109;310110;310111;310112;310113;310114;310115;310116;310117;310118;310119;31…	19238;64699;308961;346643;346644;413756;426205;624592;635096;662279;734583;755845;766839							-1;-1
P13647;CON__P13647;H0YI76;F8W0C6;H0YIN9;F8VV57;F8VU69	P13647;CON__P13647	17;17;8;7;5;1;1	9;9;6;1;3;1;1	3;3;3;0;1;0;0	Keratin, type II cytoskeletal 5	KRT5	sp|P13647|K2C5_HUMAN Keratin, type II cytoskeletal 5 OS=Homo sapiens OX=9606 GN=KRT5 PE=1 SV=3;	7	17	9	3	23.6	14.1	3.6	62.378	590	590;590;201;178;196;132;147	0	34.666	1962100000	83			+	160	319;1094;1118;1119;1190;1263;2149;2150;2457;2975;2981;3019;3690;4026;4777;4806;4821	True;True;False;False;False;True;True;True;False;False;False;True;True;True;False;False;True	354;1216;1247;1248;1325;1405;2370;2371;2710;3324;3330;3373;4101;4471;5307;5341;5357	26741;26742;26743;26744;26745;26746;26747;26748;26749;26750;26751;26752;26753;26754;26755;26756;26757;26758;26759;26760;121717;121718;121719;121720;121721;121722;121723;121724;121725;121726;121727;121728;121729;121730;121731;121732;121733;121734;135215;135216;135217;135218;135219;135220;135221;135222;135223;135224;135225;135226;135227;135228;135229;135230;135231;135232;135233;135234;135235;135236…
;455807;455808;455809;455810;455811;455812;455813;455814;455815;455816;455817;455818;500963;500964;500965;500966;500967;500968;500969;566489;566490;566491;566492;566493;566494;566495;566496;566497;566498;566499;566500;566501;566502;566503;566504;566505;566506;566507;566508;566509;566510;566511;566512;566513;566514;566515;566516;566517;566518;566519;566520;566521;566522;567364;567365;567366;567367…	34470;34471;34472;34473;34474;34475;34476;34477;34478;34479;34480;34481;34482;34483;34484;160410;160411;160412;160413;160414;160415;160416;181690;181691;181692;181693;181694;181695;181696;181697;181698;181699;181700;181701;181702;181703;181704;181705;181706;181707;181708;181709;181710;181711;181712;181713;181714;181715;181716;181717;181718;181719;181720;181721;181722;181723;181724;181725;181726;1…
89167;189168;189169;189170;189171;189172;189173;189174;189175;189176;189177;189178;189179;189180;189181;189182;189183;189184;189185;189186;189187;189188;189189;189190;189191;189192;189193;189194;189195;189196;189197;189198;189199;189200;189201;189202;189203;189204;189205;189206;189207;189208;189209;189210;189211;189212;189213;189214;189215;189216;189217;189218;189219;189220;189221;189222;189223;1…	34481;160410;181868;181967;186081;194412;311715;311744;427534;513293;513771;515291;626181;687055;763612;764442;766826							-1;-1;-1;-1;-1;-1;-1
CON__P19001	CON__P19001	9	3	2				1	9	3	2	16.1	8.2	5.5	44.541	403	403	0.0081037	2.9988	391890000	9			+	161	810;2136;2205;2206;2295;2943;3462;3886;4499	False;False;False;False;False;True;True;True;False	897;2357;2439;2440;2538;3291;3848;4315;4994	91113;229410;229411;229412;229413;229414;229415;229416;229417;229418;229419;229420;229421;229422;229423;229424;229425;229426;229427;229428;229429;229430;229431;229432;229433;229434;229435;229436;229437;229438;229439;229440;229441;229442;229443;229444;229445;229446;229447;229448;229449;229450;229451;229452;229453;229454;229455;229456;229457;229458;229459;229460;229461;229462;229463;229464;229465;2…	125663;305409;305410;305411;305412;305413;305414;305415;305416;305417;305418;305419;305420;305421;305422;305423;305424;305425;305426;305427;305428;305429;305430;305431;305432;305433;305434;305435;305436;305437;305438;305439;305440;305441;305442;305443;305444;305445;305446;305447;305448;305449;305450;305451;305452;305453;305454;305455;305456;305457;305458;305459;305460;305461;305462;305463;305464;…
310088;310089;310090;310091;310092;310093;310094;310095;310096;310097;310098;310099;310100;310101;310102;310103;310104;310105;310106;310107;310108;310109;310110;310111;310112;310113;310114;310115;310116;310117;310118;310119;310120;310121;310122;310123;310124;310125;310126;310127;310128;310129;310130;310131;310132;310133;310134;310135;310136;310137;310138;310139;310140;310141;310142;310143;310144;…	125663;308961;346643;346644;413765;510626;578873;664635;734560							-1
P35527;CON__P35527;K7EQQ3	P35527;CON__P35527;K7EQQ3	16;16;10	16;16;10	15;15;10	Keratin, type I cytoskeletal 9	KRT9	sp|P35527|K1C9_HUMAN Keratin, type I cytoskeletal 9 OS=Homo sapiens OX=9606 GN=KRT9 PE=1 SV=3;;tr|K7EQQ3|K7EQQ3_HUMAN Keratin, type I cytoskeletal 9 OS=Homo sapiens OX=9606 GN=KRT9 PE=1 SV=1	3	16	16	15	26.2	26.2	25	62.064	623	623;623;390	0	84.872	4278100000	65			+	162	881;1150;1241;1606;1607;1798;2205;2874;3393;3396;3501;3647;3648;3709;3920;4151	True;True;True;True;True;True;True;True;True;True;True;True;True;True;True;True	977;1282;1382;1762;1763;1967;1968;2439;3210;3211;3774;3777;3889;4055;4056;4121;4350;4607	94376;94377;94378;94379;94380;94381;136749;144381;144382;144383;180791;180792;180793;190412;190413;190414;190415;190416;190417;190418;253065;253066;253067;253068;253069;253070;253071;253072;253073;253074;253075;253076;253077;253078;253079;253080;253081;253082;253083;253084;253085;253086;253087;253088;253089;253090;253091;253092;253093;253094;253095;253096;253097;253098;253099;253100;253101;253102…	129794;129795;129796;129797;129798;183584;193914;193915;243424;243425;254749;254750;254751;346633;346634;346635;346636;346637;346638;346639;346640;346641;346642;346643;504793;504794;504795;504796;504797;504798;504799;504800;504801;504802;504803;563447;563448;563727;563728;563729;563730;590430;622643;622644;626886;626887;626888;626889;626890;626891;626892;626893;626894;668250;668251;668252;668253;…	129798;183584;193915;243424;243425;254751;346643;504794;563447;563728;590430;622643;622644;626891;668250;706074			42;43;44			245;276;286	-1;-1;-1
P35900;CON__P35900	P35900;CON__P35900	4;4	1;1	1;1	Keratin, type I cytoskeletal 20	KRT20	sp|P35900|K1C20_HUMAN Keratin, type I cytoskeletal 20 OS=Homo sapiens OX=9606 GN=KRT20 PE=1 SV=1;	2	4	1	1	6.1	1.9	1.9	48.486	424	424;424	1	-2	2613500000	3	+		+	163	2207;2208;2295;4143	False;False;False;True	2441;2442;2443;2444;2445;2538;4599	253120;253121;253122;253123;253124;253125;253126;253127;253128;253129;253130;253131;253132;253133;253134;253135;253136;253137;253138;253139;253140;253141;253142;253143;253144;253145;253146;253147;253148;253149;253150;253151;253152;253153;253154;253155;253156;253157;253158;253159;253160;253161;253162;253163;253164;253165;253166;253167;253168;253169;253170;253171;253172;253173;253174;253175;253176;…	346645;346646;346647;346648;346649;346650;346651;346652;346653;346654;346655;346656;346657;346658;346659;346660;346661;346662;346663;346664;346665;346666;346667;346668;346669;346670;346671;346672;346673;346674;346675;346676;346677;346678;346679;346680;346681;346682;346683;346684;346685;346686;346687;346688;346689;346690;346691;346692;346693;346694;346695;346696;346697;346698;346699;346700;346701;…	346763;350152;413765;705838	19	27		89	87		-1;-1
P35908;CON__P35908;CON__P35908v2	P35908;CON__P35908;CON__P35908v2	15;15;15	7;7;7	4;4;4	Keratin, type II cytoskeletal 2 epidermal	KRT2	sp|P35908|K22E_HUMAN Keratin, type II cytoskeletal 2 epidermal OS=Homo sapiens OX=9606 GN=KRT2 PE=1 SV=2;;	3	15	7	4	20.3	11.3	6.3	65.432	639	639;645;639	0	27.433	12813000000	301			+	164	320;1118;1119;1194;1347;1602;1722;2128;2457;2981;3965;3966;4377;4378;4806	False;False;False;False;True;True;False;True;False;False;True;True;True;True;False	355;1247;1248;1331;1493;1758;1888;2345;2710;3330;4399;4400;4862;4863;5341	26761;26762;26763;26764;26765;26766;26767;26768;26769;26770;26771;26772;26773;26774;26775;26776;26777;26778;26779;26780;26781;26782;26783;26784;26785;26786;26787;26788;135215;135216;135217;135218;135219;135220;135221;135222;135223;135224;135225;135226;135227;135228;135229;135230;135231;135232;135233;135234;135235;135236;135237;135238;135239;135240;135241;135242;135243;135244;135245;135246;135247;…	34485;34486;34487;34488;34489;34490;34491;34492;34493;34494;34495;181690;181691;181692;181693;181694;181695;181696;181697;181698;181699;181700;181701;181702;181703;181704;181705;181706;181707;181708;181709;181710;181711;181712;181713;181714;181715;181716;181717;181718;181719;181720;181721;181722;181723;181724;181725;181726;181727;181728;181729;181730;181731;181732;181733;181734;181735;181736;1817…	34487;181868;181967;191469;198559;243412;250938;295221;427534;513771;672573;672781;727827;727829;764442							-1;-1;-1
CON__P60413;P60413	CON__P60413;P60413	8;8	6;6	6;6	Keratin-associated protein 10-12	KRTAP10-12	;sp|P60413|KR10C_HUMAN Keratin-associated protein 10-12 OS=Homo sapiens OX=9606 GN=KRTAP10-12 PE=2 SV=1	2	8	6	6	27.8	22	22	25.107	245	245;245	0	80.378	13342000000	357			+	165	2190;2191;3296;3299;3576;3927;4613;4665	True;True;False;False;True;True;True;True	2418;2419;3670;3673;3971;4357;4358;5124;5183	243686;243687;243688;243689;243690;243691;243692;243693;243694;243695;243696;243697;243698;243699;243700;243701;243702;243703;243704;243705;243706;243707;243708;243709;243710;243711;243712;243713;243714;243715;243716;243717;243718;243719;243720;243721;243722;243723;243724;243725;243726;243727;243728;243729;243730;243731;243732;243733;243734;243735;243736;243737;243738;243739;243740;243741;243742;…	332442;332443;332444;332445;332446;332447;332448;332449;332450;332451;332452;332453;332454;332455;332456;332457;332458;332459;332460;332461;332462;332463;332464;332465;332466;332467;332468;332469;332470;332471;332472;332473;332474;332475;332476;332477;332478;332479;332480;332481;332482;332483;332484;332485;332486;332487;332488;332489;332490;332491;332492;332493;332494;332495;332496;332497;332498;…	332451;332570;547609;548174;606892;668874;747213;751557							-1;-1
CON__P78385	CON__P78385	88	4	4				1	88	4	4	99.6	11.8	11.8	54.214	493	493	0	47.405	658570000	32			+	166	87;157;196;312;352;353;354;385;386;445;446;447;455;466;467;483;623;624;704;705;706;753;754;805;1005;1095;1096;1101;1102;1103;1190;1191;1373;1400;1439;1601;1851;1852;2031;2062;2102;2103;2132;2151;2152;2153;2194;2195;2196;2222;2258;2259;2359;2360;2462;2464;2582;2660;2661;2662;2771;2821;3137;3160;3161;3293;3343;3344;3373;3380;3381;3526;3542;3546;3569;3630;3631;3712;3713;3750;3751;3812;3884;4004;4005…	False;True;False;False;False;False;False;False;False;False;False;False;False;False;False;False;True;True;False;False;False;False;False;False;False;False;False;False;False;False;False;False;False;False;False;False;False;False;False;False;False;False;False;False;False;False;False;False;False;False;False;False;False;False;False;False;True;False;False;False;False;False;False;False;False;False;False;F…	94;171;213;214;215;216;346;389;390;391;392;393;394;427;428;488;489;490;491;500;501;512;513;514;515;532;533;688;689;690;691;692;693;784;785;786;838;839;892;1115;1217;1218;1219;1220;1221;1226;1227;1228;1229;1230;1231;1325;1326;1327;1328;1520;1547;1588;1757;2033;2034;2035;2036;2037;2227;2228;2229;2263;2264;2315;2316;2349;2350;2351;2372;2373;2374;2375;2376;2377;2378;2422;2423;2424;2425;2426;2427;2460…	3967;3968;3969;3970;3971;3972;3973;3974;3975;3976;3977;3978;3979;3980;3981;3982;3983;3984;3985;3986;3987;3988;3989;3990;3991;3992;3993;3994;3995;3996;3997;3998;3999;4000;4001;4002;4003;4004;4005;4006;4007;4008;4009;4010;4011;4012;4013;4014;4015;4016;4017;4018;4019;4020;4021;4022;4023;4024;4025;4026;4027;4028;4029;4030;4031;4032;4033;4034;4035;4036;4037;4038;4039;4040;4041;4042;4043;4044;4045;4046…
176;30177;30178;30179;30180;30181;30182;30183;30184;30185;30186;30187;30188;30189;30190;30191;30192;30193;30194;30195;30196;30197;30198;30199;30200;30201;30202;30203;30204;30205;30206;30207;30208;30209;30210;30211;30212;30213;30214;30215;30216;30217;30218;30219;30220;30221;30222;30223;30224;30225;30226;30227;30228;30229;30230;30231;30232;30233;30234;30235;30236;30237;30238;30239;30240;30241;30242…
880;41881;41882;41883;41884;41885;41886;41887;41888;41889;41890;41891;41892;41893;41894;41895;41896;41897;41898;41899;41900;41901;41902;41903;41904;41905;41906;41907;41908;41909;41910;41911;41912;41913;41914;41915;41916;41917;41918;41919;41920;41921;41922;41923;41924;41925;41926;41927;41928;41929;41930;41931;41932;41933;41934;41935;41936;41937;41938;41939;41940;41941;41942;41943;41944;41945;41946…
225;82226;82227;82228;82229;82230;82231;82232;82233;82234;82235;82236;82237;82238;82239;82240;82241;82242;82243;82244;82245;82246;82247;82248;82249;82250;82251;82252;82253;82254;82255;82256;82257;82258;82259;82260;82261;82262;82263;82264;82265;82266;82267;82268;82269;82270;82271;82272;82273;82274;82275;82276;82277;82278;82279;82280;82281;82282;82283;82284;82285;82286;82287;82288;82289;82290;82291…
739;123740;123741;123742;123743;123744;123745;123746;123747;123748;123749;123750;123751;123752;123753;123754;123755;123756;123757;123758;123759;123760;123761;123762;123763;123764;123765;123766;123767;123768;123769;123770;123771;123772;123773;123774;123775;123776;123777;123778;123779;123780;123781;123782;123783;123784;123785;123786;123787;123788;123789;123790;123791;123792;123793;123794;123795;123…
630;128631;128632;128633;128634;128635;128636;128637;128638;128639;128640;128641;128642;128643;128644;128645;128646;128647;128648;128649;128650;128651;128652;128653;128654;128655;128656;128657;128658;128659;128660;128661;128662;128663;128664;128665;128666;128667;128668;128669;128670;128671;128672;128673;128674;128675;128676;128677;128678;128679;128680;128681;128682;128683;128684;128685;128686;128…
310;133311;133312;133313;133314;133315;133316;133317;133318;133319;133320;133321;133322;133323;133324;133325;133326;133327;133328;133329;133330;133331;133332;133333;133334;133335;133336;133337;133338;133339;133340;133341;133342;133343;133344;133345;133346;133347;133348;133349;133350;133351;133352;133353;133354;133355;133356;133357;133358;133359;133360;133361;133362;133363;133364;133365;133366;133…
219;141220;141221;141222;141223;141224;141225;141226;141227;141228;141229;141230;141231;141232;141233;141234;141235;141236;141237;141238;141239;141240;141241;141242;141243;141244;141245;141246;141247;141248;141249;141250;141251;141252;141253;141254;141255;141256;141257;141258;141259;141260;141261;141262;141263;141264;141265;141266;141267;141268;141269;141270;141271;141272;141273;141274;141275;141…
869;162870;162871;162872;162873;162874;162875;162876;162877;162878;162879;162880;162881;162882;162883;162884;162885;162886;162887;162888;162889;162890;162891;162892;162893;162894;162895;162896;162897;162898;162899;162900;162901;162902;162903;162904;162905;162906;162907;162908;162909;162910;162911;162912;162913;162914;162915;162916;162917;162918;162919;162920;162921;162922;162923;162924;162925;162…
990;170991;170992;170993;170994;170995;170996;170997;170998;170999;171000;171001;171002;171003;171004;171005;171006;171007;171008;171009;171010;171011;171012;171013;171014;171015;171016;171017;171018;171019;171020;171021;171022;171023;171024;171025;171026;171027;171028;171029;171030;171031;171032;171033;171034;171035;171036;171037;171038;171039;171040;171041;171042;171043;171044;171045;171046;171…
184;200185;200186;200187;200188;200189;200190;200191;200192;200193;200194;200195;200196;200197;200198;200199;200200;200201;200202;200203;200204;200205;200206;200207;200208;200209;200210;200211;200212;200213;200214;200215;200216;200217;200218;200219;200220;200221;200222;200223;200224;200225;200226;200227;200228;200229;200230;200231;200232;200233;200234;200235;200236;200237;200238;200239;200240;200…
694;214695;214696;214697;214698;214699;214700;214701;214702;214703;214704;214705;214706;214707;214708;214709;214710;214711;214712;214713;214714;214715;214716;214717;214718;214719;214720;214721;214722;214723;214724;214725;214726;214727;214728;214729;214730;214731;214732;214733;214734;214735;214736;214737;214738;214739;214740;214741;214742;214743;214744;214745;214746;214747;214748;214749;214750;214…
300;233301;233302;233303;233304;233305;233306;233307;233308;233309;233310;233311;233312;233313;233314;233315;233316;233317;233318;233319;233320;233321;233322;233323;233324;233325;233326;233327;233328;233329;233330;233331;233332;233333;233334;233335;233336;233337;233338;233339;233340;233341;233342;233343;233344;233345;233346;233347;233348;233349;233350;233351;233352;233353;233354;233355;233356;233…
980;237981;237982;237983;237984;237985;237986;237987;237988;237989;237990;237991;237992;237993;237994;237995;237996;237997;237998;237999;238000;238001;238002;238003;238004;238005;238006;238007;238008;238009;238010;238011;238012;238013;238014;238015;238016;238017;238018;238019;238020;238021;238022;238023;238024;238025;238026;238027;238028;238029;238030;238031;238032;238033;238034;238035;238036;238…
705;245706;245707;245708;245709;245710;245711;245712;245713;245714;245715;245716;245717;245718;245719;245720;245721;245722;245723;245724;245725;245726;245727;245728;245729;245730;245731;245732;245733;245734;245735;245736;245737;245738;245739;245740;245741;245742;245743;245744;245745;245746;245747;245748;245749;245750;245751;245752;245753;245754;245755;245756;245757;245758;245759;245760;245761;245…
385;250386;250387;250388;250389;250390;250391;250392;250393;250394;250395;250396;250397;250398;250399;250400;250401;250402;250403;250404;250405;250406;250407;250408;250409;250410;250411;250412;250413;250414;250415;250416;250417;250418;250419;250420;250421;250422;250423;250424;250425;250426;250427;250428;250429;250430;250431;250432;250433;250434;250435;250436;250437;250438;250439;250440;250441;250…
565;260566;260567;260568;260569;260570;260571;260572;260573;260574;260575;260576;260577;260578;260579;260580;260581;260582;260583;260584;260585;260586;260587;260588;260589;260590;260591;260592;260593;260594;260595;260596;260597;260598;260599;260600;260601;260602;260603;260604;260605;260606;260607;260608;260609;260610;260611;260612;260613;260614;260615;260616;260617;260618;260619;279707;279708;279…
332;284333;284334;284335;284336;284337;284338;284339;284340;284341;284342;284343;284344;284345;284346;284347;284348;284349;284350;284351;284352;284353;284354;284355;284356;284357;284358;284359;284360;284361;284362;284363;284364;284365;284366;284367;284368;284369;284370;284371;284372;284373;284374;284375;284376;284377;284378;284379;284380;284381;284382;284383;284384;284385;284386;284387;284388;284…
012;289013;289014;289015;289016;289017;289018;289019;289020;289021;289022;289023;289024;289025;289026;289027;289028;289029;289030;289031;289032;289033;289034;289035;289036;289037;289038;289039;289040;289041;289042;289043;289044;289045;289046;289047;289048;289049;289050;289051;289052;289053;289054;289055;289056;289057;289058;289059;289060;289061;289062;289063;289064;289065;289066;289067;289068;289…
929;303930;303931;303932;303933;303934;303935;303936;303937;303938;303939;303940;303941;303942;303943;303944;303945;303946;303947;303948;303949;303950;303951;303952;303953;303954;303955;303956;303957;303958;303959;303960;303961;303962;303963;303964;303965;303966;303967;303968;303969;303970;303971;303972;303973;303974;303975;303976;303977;303978;303979;303980;303981;303982;303983;303984;303985;303…
530;355531;355532;355533;355534;355535;355536;355537;355538;355539;355540;355541;355542;355543;355544;355545;355546;355547;355548;355549;355550;355551;355552;355553;355554;355555;355556;355557;355558;355559;355560;355561;355562;355563;355564;355565;355566;355567;355568;355569;355570;355571;355572;355573;355574;355575;355576;355577;355578;355579;355580;355581;355582;355583;355584;355585;355586;355…
857;434858;434859;434860;434861;434862;434863;434864;434865;434866;434867;434868;434869;434870;434871;434872;434873;434874;434875;434876;434877;434878;434879;434880;434881;434882;434883;434884;434885;434886;434887;434888;434889;434890;434891;434892;434893;434894;434895;434896;434897;434898;434899;434900;434901;434902;434903;434904;434905;434906;434907;434908;434909;434910;434911;434912;434913;434…
124;458125;458126;458127;458128;458129;458130;458131;458132;458133;458134;458135;458136;458137;458138;458139;458140;458141;458142;458143;458144;458145;458146;458147;458148;458149;458150;458151;458152;458153;458154;458155;458156;458157;458158;458159;458160;458161;458162;458163;458164;458165;458166;458167;458168;458169;458170;458171;458172;458173;458174;458175;458176;458177;458178;458179;458180;458…
150;508151;508152;508153;508154;508155;508156;508157;508158;508159;508160;508161;508162;508163;508164;508165;508166;508167;508168;508169;508170;508171;508172;508173;508174;508175;508176;508177;508178;508179;508180;508181;508182;508183;508184;508185;508186;508187;508188;508189;508190;508191;508192;508193;508194;508195;508196;508197;508198;508199;508200;508201;508202;508203;508204;508205;508206;508…
830;512831;512832;512833;512834;512835;512836;512837;512838;512839;512840;512841;512842;512843;512844;512845;512846;512847;512848;512849;512850;512851;512852;512853;512854;512855;512856;512857;512858;512859;512860;512861;512862;512863;512864;512865;512866;512867;512868;512869;512870;512871;512872;512873;512874;512875;512876;512877;512878;512879;512880;512881;512882;512883;512884;512885;512886;512…	4346;4347;4348;4349;4350;4351;4352;4353;4354;4355;4356;4357;4358;4359;4360;4361;4362;4363;4364;4365;4366;4367;4368;4369;4370;4371;4372;4373;4374;4375;4376;4377;4378;4379;4380;4381;4382;4383;4384;4385;4386;4387;4388;4389;4390;4391;4392;4393;4394;4395;4396;4397;4398;4399;4400;4401;4402;4403;4404;4405;4406;4407;4408;4409;4410;4411;4412;4413;4414;4415;4416;4417;4418;4419;4420;4421;4422;4423;4424;4425…
859;24860;24861;24862;24863;24864;24865;24866;24867;24868;24869;24870;24871;24872;24873;24874;24875;24876;24877;24878;24879;24880;24881;24882;24883;24884;24885;24886;24887;24888;24889;24890;24891;24892;24893;24894;24895;24896;24897;24898;24899;24900;24901;24902;24903;24904;24905;24906;24907;24908;24909;24910;24911;24912;24913;24914;24915;24916;24917;24918;24919;24920;24921;24922;24923;24924;24925…
957;41958;41959;41960;41961;41962;41963;41964;41965;41966;41967;41968;41969;41970;41971;41972;41973;41974;41975;41976;41977;41978;41979;41980;41981;41982;41983;41984;41985;41986;41987;41988;41989;41990;41991;41992;41993;41994;41995;41996;41997;41998;41999;42000;42001;42002;42003;42004;42005;42006;42007;42008;42009;42010;42011;42012;42013;42014;42015;42016;42017;42018;42019;42020;42021;42022;42023…
296;55297;55298;55299;55300;55301;55302;55303;55304;55305;55306;55307;55308;55309;55310;55311;55312;55313;55314;55315;55316;55317;55318;55319;55320;55321;55322;55323;55324;55325;55326;55327;55328;55329;55330;55331;55332;55333;55334;55335;55336;55337;55338;55339;55340;55341;55342;55343;55344;55345;55346;55347;55348;55349;55350;55351;55352;55353;55354;55355;55356;55357;55358;55359;55360;55361;55362…
;107350;107351;107352;107353;107354;107355;107356;107357;107358;107359;107360;107361;107362;107363;107364;107365;107366;107367;107368;107369;107370;107371;107372;107373;107374;107375;107376;107377;107378;107379;107380;107381;107382;107383;107384;107385;107386;107387;107388;107389;107390;107391;107392;107393;107394;107395;107396;107397;107398;107399;107400;107401;107402;107403;107404;107405;107406…
;114639;114640;114641;114642;114643;114644;114645;114646;114647;114648;114649;114650;114651;114652;114653;114654;114655;114656;114657;114658;114659;114660;114661;114662;114663;114664;114665;114666;114667;114668;114669;114670;114671;114672;114673;114674;114675;114676;114677;114678;114679;114680;114681;114682;114683;114684;114685;114686;114687;114688;114689;114690;114691;114692;114693;114694;114695…
;160700;160701;160702;160703;160704;160705;160706;160707;160708;160709;160710;160711;160712;160713;160714;160715;160716;160717;160718;160719;160720;160721;160722;160723;160724;160725;160726;160727;160728;160729;160730;160731;160732;160733;160734;160735;160736;160737;160738;160739;160740;160741;160742;160743;160744;160745;160746;160747;160748;160749;160750;160751;160752;160753;160754;160755;160756…
;165380;165381;165382;165383;165384;165385;165386;165387;165388;165389;165390;165391;165392;165393;165394;165395;165396;165397;165398;165399;165400;165401;165402;165403;165404;165405;165406;165407;165408;165409;165410;165411;165412;165413;165414;165415;165416;165417;165418;165419;165420;165421;165422;165423;165424;165425;165426;165427;165428;165429;165430;165431;165432;165433;165434;165435;165436…
;170433;170434;170435;170436;170437;170438;170439;170440;170441;170442;170443;170444;170445;170446;170447;170448;170449;170450;170451;170452;170453;170454;170455;170456;170457;170458;170459;170460;170461;170462;170463;170464;170465;170466;170467;170468;170469;170470;170471;170472;170473;170474;170475;170476;170477;170478;170479;170480;170481;170482;170483;170484;170485;170486;170487;170488;170489…
;175113;175114;175115;175116;175117;175118;175119;175120;175121;175122;175123;175124;175125;175126;175127;175128;175129;175130;175131;175132;175133;175134;175135;175136;175137;175138;175139;175140;175141;175142;175143;175144;175145;175146;175147;175148;175149;175150;175151;175152;175153;175154;175155;175156;175157;175158;175159;175160;175161;175162;175163;175164;175165;175166;175167;175168;175169…
;179793;179794;179795;179796;179797;179798;179799;179800;179801;179802;179803;179804;179805;179806;179807;179808;179809;179810;179811;179812;179813;179814;179815;179816;179817;179818;179819;179820;179821;179822;179823;179824;179825;179826;179827;179828;179829;179830;179831;179832;179833;179834;179835;179836;179837;179838;179839;179840;179841;179842;179843;179844;179845;179846;179847;179848;179849…
;188083;188084;188085;188086;188087;188088;188089;188090;188091;188092;188093;188094;188095;188096;188097;188098;188099;188100;188101;188102;188103;188104;188105;188106;188107;188108;188109;188110;188111;188112;188113;188114;188115;188116;188117;188118;188119;188120;188121;188122;188123;188124;188125;188126;188127;188128;188129;188130;188131;188132;188133;188134;188135;188136;188137;188138;188139…
;216429;216430;216431;216432;216433;216434;216435;216436;216437;216438;216439;216440;216441;216442;216443;216444;216445;216446;216447;216448;216449;216450;216451;216452;216453;216454;216455;216456;216457;216458;216459;216460;216461;216462;216463;216464;216465;216466;216467;216468;216469;216470;216471;216472;216473;216474;216475;216476;216477;216478;216479;216480;216481;216482;216483;216484;216485…
;221109;221110;221111;221112;221113;221114;221115;221116;221117;221118;221119;221120;221121;221122;221123;221124;221125;221126;221127;221128;221129;221130;221131;221132;221133;221134;221135;221136;221137;221138;221139;221140;221141;221142;221143;221144;221145;221146;221147;221148;221149;221150;221151;221152;221153;221154;221155;221156;221157;221158;221159;221160;221161;221162;221163;221164;221165…
;231047;231048;231049;231050;231051;231052;231053;231054;231055;231056;231057;231058;231059;231060;231061;231062;231063;231064;231065;231066;231067;231068;231069;231070;231071;231072;231073;231074;231075;231076;231077;231078;231079;231080;231081;231082;231083;231084;231085;231086;231087;231088;231089;231090;231091;231092;231093;231094;231095;231096;231097;231098;231099;231100;231101;231102;231103…
;235727;235728;235729;235730;235731;235732;235733;235734;235735;235736;235737;235738;235739;235740;235741;235742;235743;235744;235745;235746;235747;235748;235749;235750;235751;235752;235753;235754;235755;235756;235757;235758;235759;235760;235761;235762;235763;235764;235765;235766;235767;235768;235769;235770;235771;235772;235773;235774;235775;235776;235777;235778;235779;235780;235781;235782;235783…
;271651;271652;271653;271654;271655;271656;271657;271658;271659;271660;271661;271662;271663;271664;271665;271666;271667;271668;271669;271670;271671;271672;271673;271674;271675;271676;271677;271678;271679;271680;271681;271682;271683;271684;271685;271686;271687;271688;271689;271690;271691;271692;271693;271694;271695;271696;271697;271698;271699;271700;271701;271702;271703;271704;271705;271706;271707…
;291793;291794;291795;291796;291797;291798;291799;291800;291801;291802;291803;291804;291805;291806;291807;291808;291809;291810;291811;291812;291813;291814;291815;291816;291817;291818;291819;291820;291821;291822;291823;291824;291825;291826;291827;291828;291829;291830;291831;291832;291833;291834;291835;291836;291837;291838;291839;291840;291841;291842;291843;291844;291845;291846;291847;291848;291849…
;311773;311774;311775;311776;311777;311778;311779;311780;311781;311782;311783;311784;311785;311786;311787;311788;311789;311790;311791;311792;311793;311794;311795;311796;311797;311798;311799;311800;311801;311802;311803;311804;311805;311806;311807;311808;311809;311810;311811;311812;311813;311814;311815;311816;311817;311818;311819;311820;311821;311822;311823;311824;311825;311826;311827;311828;311829…
;316453;316454;316455;316456;316457;316458;316459;316460;316461;316462;316463;316464;316465;316466;316467;316468;316469;316470;316471;316472;316473;316474;316475;316476;316477;316478;316479;316480;316481;316482;316483;316484;316485;316486;316487;316488;316489;316490;316491;316492;316493;316494;316495;316496;316497;316498;316499;316500;316501;316502;316503;316504;316505;316506;316507;316508;316509…
;321133;321134;321135;321136;321137;321138;321139;321140;321141;321142;321143;321144;321145;321146;321147;321148;321149;321150;321151;321152;321153;321154;321155;321156;321157;321158;321159;321160;321161;321162;321163;321164;321165;321166;321167;321168;321169;321170;321171;321172;321173;321174;321175;321176;321177;321178;321179;321180;321181;321182;321183;321184;321185;321186;321187;321188;321189…
;325813;325814;325815;325816;325817;325818;325819;325820;325821;325822;325823;325824;325825;325826;325827;325828;325829;325830;325831;325832;325833;325834;325835;325836;325837;325838;325839;325840;325841;325842;325843;325844;325845;325846;325847;325848;325849;325850;325851;325852;325853;325854;325855;325856;325857;325858;325859;325860;325861;325862;325863;325864;325865;325866;325867;325868;325869…
;334904;334905;334906;334907;334908;334909;334910;334911;334912;334913;334914;334915;334916;334917;334918;334919;334920;334921;334922;334923;334924;334925;334926;334927;334928;334929;334930;334931;334932;334933;334934;334935;334936;334937;334938;334939;334940;334941;334942;334943;334944;334945;334946;334947;334948;334949;334950;334951;334952;334953;334954;334955;334956;334957;334958;334959;334960…
;339584;339585;339586;339587;339588;339589;339590;339591;339592;339593;339594;339595;339596;339597;339598;339599;339600;339601;339602;339603;339604;339605;339606;339607;339608;339609;339610;339611;339612;339613;339614;339615;339616;339617;339618;339619;339620;339621;339622;339623;339624;339625;339626;339627;339628;339629;339630;339631;339632;339633;339634;339635;339636;339637;339638;339639;339640…
;344264;344265;344266;344267;344268;344269;344270;344271;344272;344273;344274;344275;344276;344277;344278;344279;344280;344281;344282;344283;344284;344285;344286;344287;344288;344289;344290;344291;344292;344293;344294;344295;344296;344297;344298;344299;344300;344301;344302;344303;344304;344305;344306;344307;344308;344309;344310;344311;344312;344313;344314;344315;344316;344317;344318;344319;344320…
;356468;356469;356470;356471;356472;356473;356474;356475;356476;356477;356478;356479;356480;356481;356482;356483;356484;356485;356486;356487;356488;356489;356490;356491;356492;356493;356494;356495;356496;356497;356498;356499;356500;356501;356502;356503;356504;356505;356506;356507;356508;356509;356510;356511;356512;356513;356514;356515;356516;356517;356518;356519;356520;356521;356522;356523;356524…
;383812;383813;383814;383815;383816;383817;383818;383819;383820;383821;383822;383823;383824;383825;383826;383827;383828;383829;383830;383831;383832;383833;383834;383835;383836;383837;383838;383839;383840;383841;383842;383843;383844;383845;383846;383847;383848;383849;383850;383851;383852;383853;383854;383855;383856;383857;383858;383859;383860;383861;383862;383863;383864;383865;383866;383867;383868…
;388492;388493;388494;388495;388496;388497;388498;388499;388500;388501;388502;388503;388504;388505;388506;388507;388508;388509;388510;388511;388512;388513;388514;388515;388516;388517;388518;388519;388520;388521;388522;388523;388524;388525;388526;388527;388528;388529;388530;388531;388532;388533;388534;388535;388536;388537;388538;388539;388540;388541;388542;388543;388544;388545;388546;388547;388548…
;393172;393173;393174;393175;393176;393177;393178;393179;393180;393181;393182;393183;393184;393185;393186;393187;393188;393189;393190;393191;393192;393193;393194;393195;393196;393197;393198;393199;393200;393201;393202;393203;393204;393205;393206;393207;393208;393209;393210;393211;393212;393213;393214;393215;393216;393217;393218;393219;393220;393221;393222;393223;393224;393225;393226;393227;393228…
;397852;397853;397854;397855;397856;397857;397858;397859;397860;397861;397862;397863;397864;397865;397866;397867;397868;397869;397870;397871;397872;397873;397874;397875;397876;397877;397878;397879;397880;397881;397882;397883;397884;397885;397886;397887;397888;397889;397890;397891;397892;397893;397894;397895;397896;397897;397898;397899;397900;397901;397902;397903;397904;397905;397906;397907;397908…
;402532;402533;402534;402535;402536;402537;402538;402539;402540;402541;402542;402543;402544;402545;402546;402547;402548;402549;402550;402551;402552;402553;402554;402555;402556;402557;402558;402559;402560;402561;402562;402563;402564;402565;402566;402567;402568;402569;402570;402571;402572;402573;402574;402575;402576;402577;402578;402579;402580;402581;402582;402583;402584;402585;402586;402587;402588…
;420059;420060;420061;420062;420063;420064;420065;420066;420067;420068;420069;420070;420071;420072;420073;420074;420075;420076;420077;420078;420079;420080;420081;420082;420083;420084;420085;420086;420087;420088;420089;420090;420091;420092;420093;420094;420095;420096;420097;420098;420099;420100;420101;420102;420103;420104;420105;420106;420107;420108;420109;420110;420111;420112;420113;420114;420115…
;476402;476403;476404;476405;476406;476407;476408;476409;476410;476411;476412;476413;476414;476415;476416;476417;476418;476419;476420;476421;476422;476423;476424;476425;476426;476427;476428;476429;476430;476431;476432;476433;476434;476435;476436;476437;476438;476439;476440;476441;476442;476443;476444;476445;476446;476447;476448;476449;476450;476451;476452;476453;476454;476455;476456;476457;476458…
;497467;497468;497469;497470;497471;497472;497473;497474;497475;497476;497477;497478;497479;497480;497481;497482;497483;497484;497485;497486;497487;497488;497489;497490;497491;497492;497493;497494;497495;497496;497497;497498;497499;497500;497501;497502;497503;497504;497505;497506;497507;497508;497509;497510;497511;497512;497513;497514;497515;497516;497517;497518;497519;497520;497521;497522;497523…
;559748;559749;559750;559751;559752;559753;559754;559755;559756;559757;559758;559759;559760;559761;559762;559763;559764;559765;559766;559767;559768;559769;559770;559771;559772;559773;559774;559775;559776;559777;559778;559779;559780;559781;559782;559783;559784;559785;559786;559787;559788;559789;559790;559791;559792;559793;559794;559795;559796;559797;559798;559799;559800;559801;559802;559803;559804…
;604338;604339;604340;604341;604342;604343;604344;604345;604346;604347;604348;604349;604350;604351;604352;604353;604354;604355;604356;604357;604358;604359;604360;604361;604362;604363;604364;604365;604366;604367;604368;604369;604370;604371;604372;604373;604374;604375;604376;604377;604378;604379;604380;604381;604382;604383;604384;604385;604386;604387;604388;604389;604390;604391;604392;604393;604394…
;663138;663139;663140;663141;663142;663143;663144;663145;663146;663147;663148;663149;663150;663151;663152;663153;663154;663155;663156;663157;663158;663159;663160;663161;663162;663163;663164;663165;663166;663167;663168;663169;663170;663171;663172;663173;663174;663175;663176;663177;663178;663179;663180;663181;663182;663183;663184;663185;663186;663187;663188;663189;663190;663191;663192;663193;663194…
;696958;696959;696960;696961;696962;696963;696964;696965;696966;696967;696968;696969;696970;696971;696972;696973;696974;696975;696976;696977;696978;696979;696980;696981;696982;696983;696984;696985;696986;696987;696988;696989;696990;696991;696992;696993;696994;696995;696996;696997;696998;696999;697000;697001;697002;697003;697004;697005;697006;697007;697008;697009;697010;697011;697012;697013;697014…
;701638;701639;701640;701641;701642;701643;701644;701645;701646;701647;701648;701649;701650;701651;701652;701653;701654;701655;701656;701657;701658;701659;701660;701661;701662;701663;701664;701665;701666;701667;701668;701669;701670;701671;701672;701673;701674;701675;701676;701677;701678;701679;701680;701681;701682;701683;701684;701685;701686;701687;701688;701689;701690;701691;701692;701693;701694…	6616;13800;17458;25371;38454;40092;46706;50516;50525;57867;57901;57903;58671;60080;60112;61372;83614;84024;107415;109585;109608;114810;116728;124807;136749;165914;167070;168457;179641;181175;186081;191369;221349;223598;230602;243376;269101;274962;287751;288865;291331;292090;297018;318167;330442;330484;337008;340597;346066;355212;402072;402907;417267;422229;429453;429478;461650;475066;476797;47686…	0;2;3;29	6;7;8;9;10;11;12;13;17;18;19;34;35;58;140	4;5;7;45;46	29;218;345;350	26;128;137;196;197;198;217;218;267;324;345;350;372;382;384	276;279;309;387;398	-1
P78386;CON__P78386;F5GYI5	P78386;CON__P78386;F5GYI5	87;87;49	40;40;26	33;33;20	Keratin, type II cuticular Hb5	KRT85	sp|P78386|KRT85_HUMAN Keratin, type II cuticular Hb5 OS=Homo sapiens OX=9606 GN=KRT85 PE=1 SV=1;;tr|F5GYI5|F5GYI5_HUMAN Keratin, type II cuticular Hb5 OS=Homo sapiens OX=9606 GN=KRT85 PE=1 SV=1	3	87	40	33	95.7	59.8	55.8	55.802	507	507;507;295	0	323.31	4943700000000	35862			+	167	87;158;192;193;197;315;355;356;385;386;439;440;442;455;466;467;618;620;704;705;753;754;805;1005;1095;1096;1101;1102;1103;1190;1191;1371;1438;1601;1695;1945;2031;2062;2106;2107;2132;2151;2152;2194;2195;2196;2223;2255;2256;2359;2360;2459;2460;2472;2658;2659;2771;2772;2773;2798;2936;2937;3374;3375;3380;3381;3403;3526;3541;3546;3569;3633;3634;3712;3713;3750;3751;3761;3812;3884;3896;4065;4123;4543;454…	False;False;True;True;True;True;True;True;False;False;True;True;True;False;False;False;False;True;False;False;False;False;False;False;False;False;False;False;False;False;False;True;True;False;True;True;False;False;True;True;False;False;False;False;False;False;False;True;True;False;False;True;True;True;True;True;False;True;True;True;True;True;True;True;False;False;True;False;True;False;False;True;…	94;172;207;208;209;210;217;218;219;349;395;396;397;398;427;428;482;483;485;500;501;512;513;514;515;678;679;682;683;784;785;838;839;892;1115;1217;1218;1219;1220;1221;1226;1227;1228;1229;1230;1231;1325;1326;1327;1328;1518;1587;1757;1860;2136;2227;2228;2229;2263;2264;2319;2320;2321;2322;2349;2350;2351;2372;2373;2374;2375;2376;2377;2422;2423;2424;2425;2426;2427;2461;2495;2496;2497;2604;2605;2712;2713…	3967;3968;3969;3970;3971;3972;3973;3974;3975;3976;3977;3978;3979;3980;3981;3982;3983;3984;3985;3986;3987;3988;3989;3990;3991;3992;3993;3994;3995;3996;3997;3998;3999;4000;4001;4002;4003;4004;4005;4006;4007;4008;4009;4010;4011;4012;4013;4014;4015;4016;4017;4018;4019;4020;4021;4022;4023;4024;4025;4026;4027;4028;4029;4030;4031;4032;4033;4034;4035;4036;4037;4038;4039;4040;4041;4042;4043;4044;4045;4046…
153;36154;36155;36156;36157;36158;36159;36160;36161;36162;36163;36164;36165;36166;36167;36168;36169;36170;36171;36172;36173;36174;36175;36176;36177;36178;36179;36180;36181;36182;36183;36184;36185;36186;36187;36188;36189;36190;36191;36192;36193;36194;36195;36196;36197;36198;36199;36200;36201;36202;36203;36204;36205;36206;36207;36208;36209;36210;36211;36212;36213;36214;36215;36216;36217;36218;36219…
805;54806;54807;54808;54809;54810;54811;54812;54813;54814;54815;54816;54817;54818;54819;54820;54821;54822;54823;54824;54825;54826;54827;54828;54829;54830;54831;54832;54833;54834;54835;54836;54837;54838;54839;54840;54841;54842;54843;54844;54845;54846;54847;54848;54849;54850;54851;54852;54853;54854;54855;54856;54857;54858;54859;54860;54861;54862;54863;54864;54865;54866;54867;54868;54869;54870;54871…
265;60266;60267;60268;60269;60270;60271;60272;60273;60274;60275;60276;60277;60278;60279;60280;60281;60282;60283;60284;60285;60286;60287;60288;60289;60290;60291;60292;60293;60294;60295;60296;60297;60298;60299;60300;60301;60302;60303;60304;60305;60306;60307;60308;60309;60310;60311;60312;60313;60314;60315;60316;60317;60318;60319;60320;60321;60322;60323;60324;60325;60326;60327;60328;60329;60330;60331…
880;89881;89882;89883;89884;89885;89886;89887;89888;89889;89890;89891;89892;89893;89894;89895;89896;89897;89898;89899;89900;89901;89902;89903;89904;89905;89906;89907;89908;89909;89910;89911;89912;89913;89914;89915;89916;89917;89918;89919;89920;89921;89922;89923;89924;89925;89926;89927;89928;89929;89930;89931;89932;89933;89934;89935;89936;89937;89938;89939;89940;89941;89942;89943;89944;89945;89946…
125548;125549;125550;125551;125552;125553;125554;125555;125556;125557;125558;125559;125560;125561;125562;125563;125564;125565;125566;125567;125568;125569;125570;125571;125572;125573;125574;125575;125576;125577;125578;125579;125580;125581;125582;125583;125584;125585;125586;125587;125588;125589;125590;125591;125592;125593;125594;125595;125596;125597;125598;125599;125600;125601;125602;125603;125604;…
130439;130440;130441;130442;130443;130444;130445;130446;130447;130448;130449;130450;130451;130452;130453;130454;130455;130456;130457;130458;130459;130460;130461;130462;130463;130464;130465;130466;130467;130468;130469;130470;130471;130472;130473;130474;130475;130476;130477;130478;130479;130480;130481;130482;130483;130484;130485;130486;130487;130488;130489;130490;130491;130492;130493;130494;130495;…
138348;138349;138350;138351;138352;138353;138354;138355;138356;138357;138358;138359;138360;138361;138362;138363;138364;138365;138366;138367;138368;138369;138370;138371;138372;138373;138374;138375;138376;138377;138378;138379;138380;138381;138382;138383;138384;138385;138386;138387;138388;138389;138390;138391;138392;138393;138394;138395;138396;138397;138398;138399;138400;138401;138402;138403;138404;…
149771;149772;149773;149774;149775;149776;149777;149778;149779;149780;149781;149782;149783;149784;149785;149786;149787;149788;149789;149790;149791;149792;149793;149794;149795;149796;149797;149798;149799;149800;149801;149802;149803;149804;149805;149806;149807;149808;149809;149810;149811;149812;149813;149814;149815;149816;149817;149818;149819;149820;149821;149822;149823;149824;149825;149826;149827;…
185331;185332;185333;185334;185335;185336;185337;185338;185339;185340;185341;185342;185343;185344;185345;185346;185347;185348;185349;185350;185351;185352;185353;185354;185355;185356;185357;185358;185359;185360;185361;185362;185363;185364;185365;185366;185367;185368;185369;185370;185371;185372;185373;185374;185375;185376;185377;185378;185379;185380;185381;185382;185383;185384;185385;185386;185387;…
220358;220359;220360;220361;220362;220363;220364;220365;220366;220367;220368;220369;220370;220371;220372;220373;220374;220375;220376;220377;220378;220379;220380;220381;220382;220383;220384;220385;220386;220387;220388;220389;220390;220391;220392;220393;220394;220395;220396;220397;220398;220399;220400;220401;220402;220403;220404;220405;220406;220407;220408;220409;220410;220411;220412;220413;220414;…
234120;234121;234122;234123;234124;234125;234126;234127;234128;234129;234130;234131;234132;234133;234134;234135;234136;234137;234138;234139;234140;234141;234142;234143;234144;234145;234146;234147;234148;234149;234150;234151;234152;234153;234154;234155;234156;234157;234158;234159;234160;234161;234162;234163;234164;234165;234166;234167;234168;234169;234170;234171;234172;234173;234174;234175;234176;…
238800;238801;238802;238803;238804;238805;238806;238807;238808;238809;238810;238811;238812;238813;238814;238815;238816;238817;238818;238819;238820;238821;238822;238823;238824;238825;238826;238827;238828;238829;238830;238831;238832;238833;238834;238835;238836;238837;238838;238839;238840;238841;238842;238843;238844;238845;238846;238847;238848;238849;238850;238851;238852;238853;238854;238855;238856;…
246542;246543;246544;246545;246546;246547;246548;246549;246550;246551;246552;246553;246554;246555;246556;246557;246558;246559;246560;246561;246562;246563;246564;246565;246566;246567;246568;246569;246570;246571;246572;246573;246574;246575;246576;246577;246578;246579;246580;246581;246582;246583;246584;246585;246586;246587;246588;246589;246590;246591;246592;246593;246594;246595;246596;246597;246598;…
251222;251223;251224;251225;251226;251227;251228;251229;251230;251231;251232;251233;251234;251235;251236;251237;251238;251239;251240;251241;251242;251243;251244;251245;251246;251247;251248;251249;251250;251251;251252;251253;251254;251255;251256;251257;251258;251259;251260;251261;251262;251263;251264;251265;251266;251267;251268;251269;251270;251271;251272;251273;251274;251275;251276;251277;251278;…
264097;264098;264099;264100;264101;264102;264103;264104;264105;264106;264107;264108;264109;264110;264111;264112;264113;264114;264115;264116;264117;264118;264119;264120;264121;264122;264123;264124;264125;264126;264127;264128;264129;264130;264131;264132;264133;264134;264135;264136;264137;264138;264139;264140;264141;264142;264143;264144;264145;264146;264147;264148;264149;264150;264151;264152;264153;…
268777;268778;268779;268780;268781;268782;268783;268784;268785;268786;268787;268788;268789;268790;268791;268792;268793;268794;268795;268796;268797;268798;268799;268800;268801;268802;268803;268804;268805;268806;268807;268808;268809;268810;268811;268812;268813;268814;268815;268816;268817;268818;268819;268820;268821;268822;268823;268824;268825;268826;268827;268828;268829;268830;268831;268832;268833;…
273457;273458;273459;273460;273461;273462;273463;273464;273465;273466;273467;273468;273469;273470;273471;273472;273473;273474;273475;273476;273477;273478;273479;273480;273481;273482;273483;273484;273485;273486;273487;273488;273489;273490;273491;273492;273493;273494;273495;273496;273497;273498;273499;273500;273501;273502;273503;273504;273505;273506;273507;273508;273509;273510;273511;273512;273513;…
279507;279508;279509;279510;279511;279512;279513;279514;279515;279516;279517;279518;279519;279520;279521;279522;279523;279524;279525;279526;279527;279528;279529;279530;279531;279532;279533;279534;279535;279536;279537;279538;279539;279540;279541;279542;279543;279544;279545;279546;279547;279548;279549;279550;279551;279552;279553;279554;279555;279556;279557;279558;279559;279560;279561;279562;279563;…
342311;342312;342313;342314;342315;342316;342317;342318;342319;342320;342321;342322;342323;342324;342325;342326;342327;342328;342329;342330;342331;342332;342333;342334;342335;342336;342337;342338;342339;342340;342341;342342;342343;342344;342345;342346;342347;342348;342349;342350;342351;342352;342353;342354;342355;342356;342357;342358;342359;342360;342361;342362;342363;342364;342365;342366;342367;…
365560;365561;365562;365563;365564;365565;365566;365567;365568;365569;365570;365571;365572;365573;365574;365575;365576;365577;365578;365579;365580;365581;365582;365583;365584;365585;365586;365587;365588;365589;365590;365591;365592;365593;365594;365595;365596;365597;365598;365599;365600;365601;365602;365603;365604;365605;365606;365607;365608;365609;365610;365611;365612;365613;365614;365615;365616;…
437744;437745;437746;437747;437748;437749;437750;437751;437752;437753;437754;437755;437756;437757;437758;437759;437760;437761;437762;437763;437764;437765;437766;437767;437768;437769;437770;437771;437772;437773;437774;437775;437776;437777;437778;437779;437780;437781;437782;437783;437784;437785;437786;437787;437788;437789;437790;437791;437792;437793;437794;437795;437796;437797;437798;437799;437800;…
458959;458960;458961;458962;458963;458964;458965;458966;458967;458968;458969;458970;458971;458972;458973;458974;458975;458976;458977;458978;458979;458980;458981;458982;458983;458984;458985;458986;458987;458988;458989;458990;458991;458992;458993;458994;458995;458996;458997;458998;458999;459000;459001;459002;459003;459004;459005;459006;459007;459008;459009;459010;459011;459012;459013;459014;459015;…
485679;485680;485681;485682;485683;485684;485685;485686;485687;485688;485689;485690;485691;485692;485693;485694;485695;485696;485697;485698;485699;485700;485701;485702;485703;485704;485705;485706;485707;485708;485709;485710;485711;485712;485713;485714;485715;485716;485717;485718;485719;485720;485721;485722;485723;485724;485725;485726;485727;485728;485729;485730;485731;485732;485733;485734;485735;…
511662;511663;511664;511665;511666;511667;511668;511669;511670;511671;511672;511673;511674;511675;511676;511677;511678;511679;511680;511681;511682;511683;511684;511685;511686;511687;511688;511689;511690;511691;511692;511693;511694;511695;511696;511697;511698;511699;511700;511701;511702;511703;511704;511705;511706;511707;511708;511709;511710;511711;511712;511713;511714;511715;511716;511717;511718;…
544780;544781;544782;544783;544784;544785;544786;544787;544788;544789;544790;544791;544792;544793;544794;544795;544796;544797;544798;544799;544800;544801;544802;544803;544804;544805;544806;544807;544808;544809;544810;544811;544812;544813;544814;544815;544816;544817;544818;544819;544820;544821;544822;544823;544824;544825;544826;544827;544828;544829;544830;544831;544832;544833;544834;544835;544836;…	4346;4347;4348;4349;4350;4351;4352;4353;4354;4355;4356;4357;4358;4359;4360;4361;4362;4363;4364;4365;4366;4367;4368;4369;4370;4371;4372;4373;4374;4375;4376;4377;4378;4379;4380;4381;4382;4383;4384;4385;4386;4387;4388;4389;4390;4391;4392;4393;4394;4395;4396;4397;4398;4399;4400;4401;4402;4403;4404;4405;4406;4407;4408;4409;4410;4411;4412;4413;4414;4415;4416;4417;4418;4419;4420;4421;4422;4423;4424;4425…
771;33772;33773;33774;33775;33776;33777;33778;33779;33780;33781;33782;33783;33784;33785;33786;33787;33788;33789;33790;33791;33792;33793;33794;33795;33796;33797;33798;33799;33800;33801;33802;33803;33804;33805;33806;33807;33808;33809;33810;33811;33812;33813;33814;33815;33816;33817;33818;33819;33820;33821;33822;33823;33824;33825;33826;33827;33828;33829;33830;33831;33832;33833;33834;33835;33836;33837…
978;59979;59980;59981;59982;59983;59984;59985;59986;59987;59988;59989;59990;59991;59992;59993;59994;59995;59996;59997;59998;59999;60000;60001;60002;60003;60004;60005;60006;60007;60008;60009;60010;60011;60012;60013;60014;60015;60016;60017;60018;60019;60020;60021;60022;60023;60024;60025;60026;60027;60028;60029;60030;60031;60032;60033;60034;60035;60036;60037;60038;60039;60040;60041;60042;60043;60044…
790;74791;74792;74793;74794;74795;74796;74797;74798;74799;74800;74801;74802;74803;74804;74805;74806;74807;74808;74809;74810;74811;74812;74813;74814;74815;74816;74817;74818;74819;74820;74821;74822;74823;74824;74825;74826;74827;74828;74829;74830;74831;74832;74833;74834;74835;74836;74837;74838;74839;74840;74841;74842;74843;74844;74845;74846;74847;74848;74849;74850;74851;74852;74853;74854;74855;74856…
250;80251;80252;80253;80254;80255;80256;80257;80258;80259;80260;80261;80262;80263;80264;80265;80266;80267;80268;80269;80270;80271;80272;80273;80274;80275;80276;80277;80278;80279;80280;80281;80282;80283;80284;80285;80286;80287;80288;80289;80290;80291;80292;80293;80294;80295;80296;80297;80298;80299;80300;80301;80302;80303;80304;80305;80306;80307;80308;80309;80310;80311;80312;80313;80314;80315;80316…
51;113052;113053;113054;113055;113056;113057;113058;113059;113060;113061;113062;113063;113064;113065;113066;113067;113068;113069;113070;113071;113072;113073;113074;113075;113076;113077;113078;113079;113080;113081;113082;113083;113084;113085;113086;113087;113088;113089;113090;113091;113092;113093;113094;113095;113096;113097;113098;113099;113100;113101;113102;113103;113104;113105;113106;113107;1131…
21;124122;124123;124124;124125;124126;124127;124128;124129;124130;124131;124132;124133;124134;124135;124136;124137;124138;124139;124140;124141;124142;124143;124144;124145;124146;124147;124148;124149;124150;124151;124152;124153;124154;124155;124156;124157;124158;124159;124160;124161;124162;124163;124164;124165;124166;124167;124168;124169;124170;124171;124172;124173;124174;124175;124176;124177;1241…
92;163793;163794;163795;163796;163797;163798;163799;163800;163801;163802;163803;163804;163805;163806;163807;163808;163809;163810;163811;163812;163813;163814;163815;163816;163817;163818;163819;163820;163821;163822;163823;163824;163825;163826;163827;163828;163829;163830;163831;163832;163833;163834;163835;163836;163837;163838;163839;163840;163841;163842;163843;163844;163845;163846;163847;163848;1638…
45;168846;168847;168848;168849;168850;168851;168852;168853;168854;168855;168856;168857;168858;168859;168860;168861;168862;168863;168864;168865;168866;168867;168868;168869;168870;168871;168872;168873;168874;168875;168876;168877;168878;168879;168880;168881;168882;168883;168884;168885;168886;168887;168888;168889;168890;168891;168892;168893;168894;168895;168896;168897;168898;168899;168900;168901;1689…
[truncated: 1,059 more rows]

## Sheet: Methyl
Proteins	Positions within proteins	Leading proteins	Protein	Protein names	Gene names	Fasta headers	Localization prob	Score diff	PEP	Score	Delta score	Score for localization	Diagnostic peak	Number of Methyl (KR)	Amino acid	Sequence window	Modification window	Peptide window coverage	Methyl (KR) Probabilities	Methyl (KR) Score diffs	Position in peptide	Charge	Mass error [ppm]	Intensity	Intensity___1	Intensity___2	Intensity___3	Ratio mod/base	Reverse	Potential contaminant	id	Protein group IDs	Positions	Position	Peptide IDs	Mod. peptide IDs	Evidence IDs	MS/MS IDs	Best localization evidence ID	Best localization MS/MS ID	Best localization raw file	Best localization scan number	Best score evidence ID	Best score MS/MS ID	Best score raw file	Best score scan number	Best PEP evidence ID	Best PEP MS/MS ID	Best PEP raw file
[truncated: 21 more rows]
[truncated: 1 more columns]

[truncated: 1 more sheets: Dimethyl]
