# Supplementary material for: Love is in the hair: arginine methylation of human hair proteins as novel cardiovascular biomarkers
Source: Amino Acids. 2021 Jun 28;54(4):591–600. doi: 10.1007/s00726-021-03024-5 (PMC9117359; doi:10.1007/s00726-021-03024-5)
Supplement: Supplementary file 4 — Supplementary file4 (XLSX 12 KB) [file 726_2021_3024_MOESM4_ESM.xlsx]

## Sheet: Sheet1
KRT83 residue number	Peptide Sequence	Variable Modifications	Localization Probability	Ascore	Peptide Score	Mascot:Identity Threshold	Percolator:PEP	Mascot:Score	NTT	Actual Mass	Observed Mass	Charge	Delta AMU	Delta PPM	Start	Stop	Fixed Modifications
60	GLTGGFGSHSVcGGFr	R16 Methyl	1	1000	93.51	32.08	0.07153	32.65	2	1608.75	537.257	3	0.00125	0.774	45	60	C12 Carbamidomethyl
60	GLTGGFGSHSVcGGFr	R16 Methyl	1	1000	72.27	32.08	0.1596	25.74	2	1608.75	537.257	3	0.00125	0.774	45	60	C12 Carbamidomethyl
60	GLTGGFGSHSVcGGFr	R16 Methyl	1	1000	85.74	32.21	0.1385	27.12	2	1608.75	537.256	3	0.000514	0.319	45	60	C12 Carbamidomethyl
180	EAEcVEADSGr	R11 Dimethyl	1	1000	71.8	27.04	0.08415	26.24	2	1249.53	625.77	2	0.00108	0.86	170	180	C4 Carbamidomethyl
253	LYEEEIr	R7 Dimethyl	1	1000	35.23	32.61	0.6088	12.25	2	978.502	490.258	2	-9.75e-05	-0.0996	247	253
293	AQYDDIATr	R9 Dimethyl	1	1000	47.33	33.48	0.01411	47.42	2	1079.52	540.77	2	6.47e-06	0.00599	285	293
293	AQYDDIATr	R9 Dimethyl	1	1000	44.49	33.52	0.2384	23.5	2	1079.53	540.77	2	0.000862	0.798	285	293
370	LEAAVAQSEQQGEAALSDAr	R20 Methyl	1	1000	111.67	35.74	0.02988	43.54	2	2057	1029.51	2	-0.000814	-0.395	351	370		D575.10395.10395.2 File:"D575.raw", NativeID:"controllerType=0 controllerNumber=1 scan=10395"	D575 (F173631)
437	LcEGVEAVNVcVSSSr	R16 Methyl	1	1000	80.13	32.59	0.02434	42.08	2	1778.83	890.421	2	-0.00168	-0.946	422	437	C2 Carbamidomethyl, C11 Carbamidomethyl	D575.8073.8073.2 File:"D575.raw", NativeID:"controllerType=0 controllerNumber=1 scan=8073"	D575 (F173631)
451	GGVVcGDLcVSGSr	R14 Methyl	1	1000	39.85	31.95	0.44	15.64	1	1435.66	718.835	2	5.37e-05	0.0374	438	451	C5 Carbamidomethyl, C9 Carbamidomethyl	D575.6382.6382.2 File:"D575.raw", NativeID:"controllerType=0 controllerNumber=1 scan=6382"	D575 (F173631)
451	GGVVcGDLcVSGSr	R14 Methyl	1	1000	37.35	31.84	0.4781	14.56	1	1435.65	718.835	2	-6.83e-05	-0.0476	438	451	C5 Carbamidomethyl, C9 Carbamidomethyl	D575.6145.6145.2 File:"D575.raw", NativeID:"controllerType=0 controllerNumber=1 scan=6145"	D575 (F173631)
492	PcGQLNTTcGGGScGQGr	R18 Methyl	1	1000	110.33	25	0.01058	41.28	1	1879.77	940.892	2	-0.0026	-1.38	475	492	C2 Carbamidomethyl, C9 Carbamidomethyl, C14 Carbamidomethyl	D575.3881.3881.2 File:"D575.raw", NativeID:"controllerType=0 controllerNumber=1 scan=3881"	D575 (F173631)
